# Supplementary material for: The free energy of locking a ring: Changing a deoxyribonucleoside to a locked nucleic acid
Source: J Comput Chem. 2017 Jan 19;38(15):1147–57. doi: 10.1002/jcc.24692 (PMC5434909; doi:10.1002/jcc.24692)
Supplement: Supplementary file 2 — Supporting Information [file JCC-38-1147-s002.str]

!! define @fina before read this file !!
! e.g.:
! calc fina = @lamb

calc ka1 = 75.7 * @fina
calc ka2 = 70.0 * @fina
calc ka3 = 75.7 * @fina
calc ka4 = 115.0 * @fina
calc ka5 = 75.7 * @fina
calc ka6 = 115.0 * @fina
calc ka7 = 110.0 * @fina
calc ka8 = 110.0 * @fina
calc ka9 = 110.0 * @fina
calc ka10 = 110.0 * @fina
calc ka11 = 110.00 * @fina
calc ka12 = 110.00 * @fina
calc ka13 = 45.0 * @fina
calc ka14 = 80.00 * @fina
calc kd1 = 1.3300 * @fina
calc kd2 = 0.1800 * @fina
calc kd3 = 0.3200 * @fina
calc kd4 = 0.9 * @fina
calc kd5 = 0.0 * @fina
calc kd6 = 0.7 * @fina
calc kd7 = 0.8 * @fina
calc kd8 = 0.2 * @fina
calc kd9 = 0.5 * @fina
calc kd10 = 0.3 * @fina
calc kd11 = 1.5 * @fina
calc kd12 = 0.5 * @fina
calc kd13 = 1.0 * @fina
calc kd14 = 0.3 * @fina
calc kd15 = 0.20 * @fina
calc kd16 = 0.80 * @fina
calc kd17 = 0.40 * @fina
calc kd18 = 2.50 * @fina
calc kd19 = 0.195 * @fina
calc kd20 = 3.4 * @fina
calc kd21 = 0.195 * @fina
calc kd22 = 0.2 * @fina
calc kd23 = 0.8 * @fina
calc kd24 = 0.5 * @fina
calc kd25 = 0.8 * @fina
calc kd26 = 0.195 * @fina
calc kd27 = 0.195 * @fina
calc kd28 = 0.195 * @fina
calc kd29 = 0.6 * @fina
calc kd30 = 0.0 * @fina
calc kd31 = 0.195 * @fina
calc kd32 = 0.6 * @fina
calc kd33 = 0.195 * @fina
calc kd34 = 0.195 * @fina
calc kd35 = 0.195 * @fina
calc kd36 = 0.195 * @fina
calc kd37 = 0.195 * @fina
calc kd38 = 0.5 * @fina
calc kd39 = 0.3 * @fina
calc kd40 = 0.6 * @fina
calc kd41 = 0.2 * @fina
calc kd42 = 0.8 * @fina
calc kd43 = 0.4 * @fina
calc kd44 = 2.0 * @fina
calc kd45 = 0.195 * @fina
calc kd46 = 0.0 * @fina
calc kd47 = 0.0 * @fina
calc kd48 = 0.000 * @fina
calc kd49 = 0.000 * @fina
calc kd50 = 0.000 * @fina
calc kd51 = 0.195 * @fina
calc kd52 = 0.4 * @fina
calc kd53 = 0.000 * @fina
calc kd54 = 0.195 * @fina
calc kd55 = 0.195 * @fina
calc kd56 = 0.6 * @fina
calc kd57 = 0.0 * @fina
calc kd58 = 0.195 * @fina
calc kd59 = 1.0 * @fina
calc kd60 = 0.3 * @fina
calc kd61 = 0.3 * @fina
calc kd62 = 0.0 * @fina
calc kd63 = 0.0 * @fina
calc kd64 = 0.0 * @fina
calc kd65 = 1.0 * @fina
calc kd66 = 0.0 * @fina
calc kd67 = 0.0 * @fina
calc kd68 = 1.0 * @fina
calc kd69 = 0.000 * @fina
calc kd70 = 1.000 * @fina
calc kd71 = 1.000 * @fina
calc kd72 = 0.000 * @fina
calc kd73 = 0.2 * @fina
calc kd74 = 0.20 * @fina
calc kd75 = 0.80 * @fina
calc kd76 = 0.40 * @fina
calc kd77 = 2.50 * @fina
calc kd78 = 0.195 * @fina
calc kd79 = 3.4 * @fina
calc kd80 = 0.2 * @fina
calc kd81 = 0.8 * @fina
calc kd82 = 0.195 * @fina
calc kd83 = 0.5 * @fina
calc kd84 = 0.3 * @fina
calc kd85 = 0.6 * @fina
calc kd86 = 0.2 * @fina
calc kd87 = 0.8 * @fina
calc kd88 = 0.4 * @fina
calc kd89 = 2.0 * @fina
calc kd90 = 0.195 * @fina
calc kd91 = 0.6 * @fina
calc kd92 = 0.2 * @fina
calc kd93 = 0.0 * @fina
calc kd94 = 0.4 * @fina
calc kd95 = 1.9 * @fina
calc kd96 = 1.9 * @fina

read param card append flex
* Onestep procotol: parameters of mimic-type for scaling DNA bonded energy by lambda.
*

BONDS

ANGLES
!!! LNA->DNA Onestep, DNA mimic
ON5 CN8B CN7D 	@ka1 110.10
ON2 CN8B CN7D 	@ka2 108.4
ON5 CN7 CN7D 	@ka3 110.1
ON2 CN7 CN7D 	@ka4 109.7
ON5 CN7 CN8D 	@ka5 110.0
ON2 CN7 CN8D 	@ka6 109.7
NN2B CN7B ON6D 	@ka7 108.0
NN2B CN7B CN8D 	@ka8 113.7
NN2 CN7B ON6D 	@ka9 108.0
NN2 CN7B CN8D 	@ka10 113.7
NG2R61 CN7B ON6D 	@ka11 108.00
NG2R61 CN7B CN8D 	@ka12 113.70
CN8B CN7D CN7 	@ka13 110.0
CN7 CN8D CN7B 	@ka14 100.0

DIHEDRALS
!!! LNA->DNA Onestep, DNA mimic
HN5 ON5 CN8B CN7D 	@kd1 1 0.00
HN5 ON5 CN8B CN7D 	@kd2 2 0.00
HN5 ON5 CN8B CN7D 	@kd3 3 0.00
CN3 NN2B CN7B ON6D 	@kd4 1 0.0
CN3 NN2B CN7B CN8D 	@kd5 3 180.0
CN1T NN2B CN7B ON6D 	@kd6 3 0.0
CN1T NN2B CN7B ON6D 	@kd7 1 180.0
CN1T NN2B CN7B CN8D 	@kd8 3 180.0
CN7D CN7 ON5 HN5 	@kd9 3 0.0
CN7D CN7 ON5 HN5 	@kd10 2 180.0
CN7D CN7 ON5 HN5 	@kd11 1 0.0
CN8D CN7 ON5 HN5 	@kd12 3 0.0
CN8D CN7 ON5 HN5 	@kd13 2 180.0
CN8D CN7 ON5 HN5 	@kd14 1 0.0
ON5 CN8B CN7D CN7 	@kd15 4 180.0
ON5 CN8B CN7D CN7 	@kd16 3 180.0
ON5 CN8B CN7D CN7 	@kd17 2 0.0
ON5 CN8B CN7D CN7 	@kd18 1 180.0
ON5 CN8B CN7D HN7D 	@kd19 3 0.0
ON5 CN8B CN7D ON6D 	@kd20 1 180.0
CN8B CN7D CN7 HN7 	@kd21 3 0.0
CN8B CN7D CN7 ON5 	@kd22 4 0.0
CN8B CN7D CN7 ON5 	@kd23 3 180.0
CN8B CN7D CN7 CN8D 	@kd24 4 180.0
CN8B CN7D ON6D CN7B 	@kd25 3 0.0
HN8 CN8B CN7D CN7 	@kd26 3 0.0
HN8 CN8B CN7D HN7D 	@kd27 3 0.0
HN8 CN8B CN7D ON6D 	@kd28 1 0.0
CN7 CN7D ON6D CN7B 	@kd29 6 180.0
CN7 CN8D CN7B NN2B 	@kd30 3 0.0
CN7 CN8D CN7B HN7 	@kd31 3 0.0
CN7 CN8D CN7B ON6D 	@kd32 6 0.0
HN7 CN7 CN7D HN7D 	@kd33 3 0.0
HN7 CN7 CN7D ON6D 	@kd34 3 180.0
HN7 CN7 CN8D CN7B 	@kd35 3 0.0
HN7 CN7 CN8D HN8D 	@kd36 3 0.0
ON5 CN7 CN7D HN7D 	@kd37 3 0.0
ON5 CN7 CN7D ON6D 	@kd38 6 0.0
ON5 CN7 CN7D ON6D 	@kd39 5 0.0
ON5 CN7 CN7D ON6D 	@kd40 4 180.0
ON5 CN7 CN7D ON6D 	@kd41 3 0.0
ON5 CN7 CN8D CN7B 	@kd42 6 0.0
ON5 CN7 CN8D CN7B 	@kd43 5 0.0
ON5 CN7 CN8D CN7B 	@kd44 3 180.0
ON5 CN7 CN8D HN8D 	@kd45 3 180.0
NN2B CN7B ON6D CN7D 	@kd46 3 0.0
NN2B CN7B CN8D HN8D 	@kd47 3 0.0
NG2R61 CN7B ON6D CN7D 	@kd48 3 0.0
NG2R61 CN7B CN8D CN7 	@kd49 3 0.0
NG2R61 CN7B CN8D HN8D 	@kd50 3 0.0
CN7B ON6D CN7D HN7D 	@kd51 3 0.0
CN7B CN8D CN7 CN7D 	@kd52 6 0.0
HN7 CN7B ON6D CN7D 	@kd53 3 0.0
HN7 CN7B CN8D HN8D 	@kd54 3 0.0
CN7D CN7 CN8D HN8D 	@kd55 3 0.0
CN7D ON6D CN7B CN8D 	@kd56 6 180.0
HN7D CN7D CN7 CN8D 	@kd57 3 0.0
ON6D CN7B CN8D HN8D 	@kd58 3 0.0
ON6D CN7D CN7 CN8D 	@kd59 4 0.0
ON6D CN7D CN7 CN8D 	@kd60 5 180.0
ON6D CN7D CN7 CN8D 	@kd61 6 180.0
CN7 CN8D CN7B NN2 	@kd62 3 0.0
NN2 CN7B ON6D CN7D 	@kd63 3 0.0
NN2 CN7B CN8D HN8D 	@kd64 3 0.0
CN3 NN2 CN7B ON6D 	@kd65 1 0.0
CN3 NN2 CN7B CN8D 	@kd66 3 180.0
CN1 NN2 CN7B ON6D 	@kd67 3 0.0
CN1 NN2 CN7B CN8D 	@kd68 3 0.0
CG2R63 NG2R61 CN7B ON6D 	@kd69 3 0.0
CG2R63 NG2R61 CN7B CN8D 	@kd70 3 0.0
CG2R62 NG2R61 CN7B ON6D 	@kd71 1 0.0
CG2R62 NG2R61 CN7B CN8D 	@kd72 3 180.0
P ON2 CN8B CN7D 	@kd73 1 120.0
ON2 CN8B CN7D CN7 	@kd74 4 180.0
ON2 CN8B CN7D CN7 	@kd75 3 180.0
ON2 CN8B CN7D CN7 	@kd76 2 0.0
ON2 CN8B CN7D CN7 	@kd77 1 180.0
ON2 CN8B CN7D HN7D 	@kd78 3 0.0
ON2 CN8B CN7D ON6D 	@kd79 1 180.0
CN8B CN7D CN7 ON2 	@kd80 4 0.0
CN8B CN7D CN7 ON2 	@kd81 3 180.0
ON2 CN7 CN7D HN7D 	@kd82 3 0.0
ON2 CN7 CN7D ON6D 	@kd83 6 0.0
ON2 CN7 CN7D ON6D 	@kd84 5 0.0
ON2 CN7 CN7D ON6D 	@kd85 4 180.0
ON2 CN7 CN7D ON6D 	@kd86 3 0.0
ON2 CN7 CN8D CN7B 	@kd87 6 0.0
ON2 CN7 CN8D CN7B 	@kd88 5 0.0
ON2 CN7 CN8D CN7B 	@kd89 3 180.0
ON2 CN7 CN8D HN8D 	@kd90 3 0.0
CN7D CN7 ON2 P2 	@kd91 5 0.0
CN7D CN7 ON2 P2 	@kd92 4 0.0
CN7D CN7 ON2 P2 	@kd93 3 180.0
CN7D CN7 ON2 P2 	@kd94 2 0.0
CN7D CN7 ON2 P2 	@kd95 1 180.0
CN8D CN7 ON2 P2 	@kd96 1 180.0
END
