# Supplementary material for: The free energy of locking a ring: Changing a deoxyribonucleoside to a locked nucleic acid
Source: J Comput Chem. 2017 Jan 19;38(15):1147–57. doi: 10.1002/jcc.24692 (PMC5434909; doi:10.1002/jcc.24692)
Supplement: Supplementary file 3 — Supporting Information [file JCC-38-1147-s003.str]

!! define @init before read this file !!
! e.g.:
! calc init = 1 - @lamb

calc kb1 = 250.000 * @init
calc b01 = 1.54 * (0.5 * @init + 0.5)
calc b02 = 1.420 * (0.5 * @init + 0.5)
calc ka1 = 75.7 * @init
calc ka2 = 70.0 * @init
calc ka3 = 75.7 * @init
calc ka4 = 115.0 * @init
calc ka5 = 90.0 * @init
calc ka6 = 90.0 * @init
calc ka7 = 34.53 * @init
calc ku7 = 22.53 * @init
calc ka8 = 110.0 * @init
calc ka9 = 110.0 * @init
calc ka10 = 110.0 * @init
calc ka11 = 110.0 * @init
calc ka12 = 110.00 * @init
calc ka13 = 110.00 * @init
calc ka14 = 33.4 * @init
calc ku14 = 22.53 * @init
calc ka15 = 45.2 * @init
calc ka16 = 90.0 * @init
calc ka17 = 45.0 * @init
calc ka18 = 100.0 * @init
calc ka19 = 110.0 * @init
calc ka20 = 110.0 * @init
calc ka21 = 100.00 * @init
calc ka22 = 100.00 * @init
calc ka23 = 34.53
calc ku23 = 22.53
calc ka24 = 60.0
calc ku24 = 8.00
calc ka25 = 40.0
calc kd1 = 1.3300 * @init
calc kd2 = 0.1800 * @init
calc kd3 = 0.3200 * @init
calc kd4 = 0.9 * @init
calc kd5 = 0.0 * @init
calc kd6 = 0.7 * @init
calc kd7 = 0.8 * @init
calc kd8 = 0.2 * @init
calc kd9 = 0.5 * @init
calc kd10 = 0.3 * @init
calc kd11 = 1.5 * @init
calc kd12 = 0.8 * @init
calc kd13 = 0.5 * @init
calc kd14 = 0.20 * @init
calc kd15 = 0.80 * @init
calc kd16 = 0.40 * @init
calc kd17 = 2.50 * @init
calc kd18 = 3.4 * @init
calc kd19 = 0.0000 * @init
calc kd20 = 0.195 * @init
calc kd21 = 0.2 * @init
calc kd22 = 0.8 * @init
calc kd23 = 0.2 * @init
calc kd24 = 2.0 * @init
calc kd25 = 0.195 * @init
calc kd26 = 0.195 * @init
calc kd27 = 0.0000 * @init
calc kd28 = 1.5000 * @init
calc kd29 = 1.5000 * @init
calc kd30 = 0.0 * @init
calc kd31 = 1.5000 * @init
calc kd32 = 1.5000 * @init
calc kd33 = 0.0 * @init
calc kd34 = 0.195 * @init
calc kd35 = 0.4 * @init
calc kd36 = 1.5000 * @init
calc kd37 = 0.195 * @init
calc kd38 = 2.0000 * @init
calc kd39 = 0.195 * @init
calc kd40 = 0.195 * @init
calc kd41 = 2.0000 * @init
calc kd42 = 0.4 * @init
calc kd43 = 0.0 * @init
calc kd44 = 0.0 * @init
calc kd45 = 1.6 * @init
calc kd46 = 2.0000 * @init
calc kd47 = 0.6 * @init
calc kd48 = 0.0 * @init
calc kd49 = 1.6 * @init
calc kd50 = 0.195 * @init
calc kd51 = 2.0000 * @init
calc kd52 = 0.0 * @init
calc kd53 = 0.0 * @init
calc kd54 = 2.0000 * @init
calc kd55 = 2.0000 * @init
calc kd56 = 0.0 * @init
calc kd57 = 1.5000 * @init
calc kd58 = 0.000 * @init
calc kd59 = 0.000 * @init
calc kd60 = 0.195 * @init
calc kd61 = 0.195 * @init
calc kd62 = 2.0000 * @init
calc kd63 = 0.0 * @init
calc kd64 = 1.5000 * @init
calc kd65 = 0.195 * @init
calc kd66 = 2.0000 * @init
calc kd67 = 0.0 * @init
calc kd68 = 1.5000 * @init
calc kd69 = 1.5000 * @init
calc kd70 = 2.0000 * @init
calc kd71 = 1.5000 * @init
calc kd72 = 1.5000 * @init
calc kd73 = 0.0 * @init
calc kd74 = 0.0 * @init
calc kd75 = 0.0 * @init
calc kd76 = 2.0000 * @init
calc kd77 = 1.0 * @init
calc kd78 = 0.0 * @init
calc kd79 = 0.0 * @init
calc kd80 = 1.0 * @init
calc kd81 = 0.000 * @init
calc kd82 = 0.000 * @init
calc kd83 = 0.000 * @init
calc kd84 = 2.0000 * @init
calc kd85 = 0.000 * @init
calc kd86 = 1.000 * @init
calc kd87 = 1.000 * @init
calc kd88 = 0.000 * @init
calc kd89 = 0.2 * @init
calc kd90 = 0.20 * @init
calc kd91 = 0.80 * @init
calc kd92 = 0.40 * @init
calc kd93 = 2.50 * @init
calc kd94 = 3.4 * @init
calc kd95 = 2.0000 * @init
calc kd96 = 0.2 * @init
calc kd97 = 0.8 * @init
calc kd98 = 0.4 * @init
calc kd99 = 0.0 * @init
calc kd100 = 0.0 * @init
calc kd101 = 1.6 * @init
calc kd102 = 2.0000 * @init
calc kd103 = 0.6 * @init
calc kd104 = 0.0 * @init
calc kd105 = 1.6 * @init
calc kd106 = 0.195 * @init
calc kd107 = 2.0000 * @init
calc kd108 = 0.6 * @init
calc kd109 = 0.2 * @init
calc kd110 = 0.0 * @init
calc kd111 = 0.4 * @init
calc kd112 = 1.9 * @init
calc kd113 = 0.6 * @init
calc kd114 = 0.2 * @init
calc kd115 = 0.0 * @init
calc kd116 = 0.4 * @init
calc kd117 = 1.9 * @init

read param card append flex
* Onestep procotol: parameters of mimic-type for scaling LNA bonded energy by 1-lambda.
*

BONDS
!!scaled in Onestep!!
ON6BL CP2L 	@kb1 1.43
!!scaled in Onestep!!
CP2L CN7L 	 222.500 @b01
CN7BL ON6BL 	 260.0 @b02

ANGLES
!!! LNA->DNA Onestep, LNA mimic
! C5'
ON5 CN8B CN7L 	@ka1 110.10
ON2 CN8B CN7L 	@ka2 108.4
! C3'
ON5 CN7 CN7L 	@ka3 110.1
ON2 CN7 CN7L 	@ka4 109.7
ON5 CN7 CN7BL 	@ka5 110.0
ON2 CN7 CN7BL 	@ka6 110.0
HN7 CN7 CN7BL 	@ka7 110.10 @ku7 2.179
! C1'
NN2B CN7B ON6BL 	@ka8 112.0
NN2B CN7B CN7BL 	@ka9 111.0
NN2 CN7B ON6BL 	@ka10 112.0
NN2 CN7B CN7BL 	@ka11 111.0
NG2R61 CN7B ON6BL 	@ka12 112.00
NG2R61 CN7B CN7BL 	@ka13 111.00
HN7 CN7B CN7BL 	@ka14 110.10 @ku14 2.179
HN7 CN7B ON6BL 	@ka15 107.24
ON6BL CN7B CN7BL 	@ka16 106.0
! C4'
CN8B CN7L CN7 	@ka17 110.0
CN7 CN7L ON6BL 	@ka18 110.0
! O4'
CN7B ON6BL CN7L 	@ka19 115.0
! C2'
CN7 CN7BL CN7B 	@ka20 96.0
! bridge scaled in onestep but not twostep
CN7L CP2L ON6BL 	@ka21 101.10
CN7BL ON6BL CP2L 	@ka22 105.57
!  scaled in twostep but not onestep
HN8 CN8B CN7L 	@ka23 110.1 @ku23 2.179
CN7L CN7 CN7BL 	@ka24 100.0 @ku24 2.561
HN7 CN7 CN7L 	@ka25 108.00

DIHEDRALS
!!! LNA->DNA Onestep, LNA mimic
HN5 ON5 CN8B CN7L 	@kd1 1 0.00
HN5 ON5 CN8B CN7L 	@kd2 2 0.00
HN5 ON5 CN8B CN7L 	@kd3 3 0.00
CN3 NN2B CN7B ON6BL 	@kd4 1 0.0
CN3 NN2B CN7B CN7BL 	@kd5 3 180.0
CN1T NN2B CN7B ON6BL 	@kd6 3 0.0
CN1T NN2B CN7B ON6BL 	@kd7 1 180.0
CN1T NN2B CN7B CN7BL 	@kd8 3 180.0
CN7L CN7 ON5 HN5 	@kd9 3 0.0
CN7L CN7 ON5 HN5 	@kd10 2 180.0
CN7L CN7 ON5 HN5 	@kd11 1 0.0
CN7BL CN7 ON5 HN5 	@kd12 3 0.0
CN7BL CN7 ON5 HN5 	@kd13 1 0.0
ON5 CN8B CN7L CN7 	@kd14 4 180.0
ON5 CN8B CN7L CN7 	@kd15 3 180.0
ON5 CN8B CN7L CN7 	@kd16 2 0.0
ON5 CN8B CN7L CN7 	@kd17 1 180.0
ON5 CN8B CN7L ON6BL 	@kd18 1 180.0
ON5 CN8B CN7L CP2L 	@kd19 3 180.0
CN8B CN7L CN7 HN7 	@kd20 3 0.0
CN8B CN7L CN7 ON5 	@kd21 4 0.0
CN8B CN7L CN7 ON5 	@kd22 3 180.0
CN8B CN7L CN7 CN7BL 	@kd23 4 180.0
CN8B CN7L ON6BL CN7B 	@kd24 3 0.0
HN8 CN8B CN7L CN7 	@kd25 3 0.0
HN8 CN8B CN7L ON6BL 	@kd26 1 0.0
HN8 CN8B CN7L CP2L 	@kd27 3 180.0
CN8B CN7L CP2L ON6BL 	@kd28 3 0.0
CN8B CN7L CP2L HN8L 	@kd29 3 0.0
CN7 CN7L ON6BL CN7B 	@kd30 6 180.0
CN7 CN7L CP2L ON6BL 	@kd31 3 0.0
CN7 CN7L CP2L HN8L 	@kd32 3 0.0
CN7 CN7BL CN7B NN2B 	@kd33 3 0.0
CN7 CN7BL CN7B HN7 	@kd34 3 0.0
CN7 CN7BL CN7B ON6BL 	@kd35 6 0.0
CN7 CN7BL ON6BL CP2L 	@kd36 3 180.0
HN7 CN7 CN7L ON6BL 	@kd37 3 180.0
HN7 CN7 CN7L CP2L 	@kd38 3 180.0
HN7 CN7 CN7BL CN7B 	@kd39 3 0.0
HN7 CN7 CN7BL HN7L 	@kd40 3 0.0
HN7 CN7 CN7BL ON6BL 	@kd41 3 180.0
ON5 CN7 CN7L ON6BL 	@kd42 6 0.0
ON5 CN7 CN7L ON6BL 	@kd43 5 0.0
ON5 CN7 CN7L ON6BL 	@kd44 4 180.0
ON5 CN7 CN7L ON6BL 	@kd45 3 0.0
ON5 CN7 CN7L CP2L 	@kd46 3 180.0
ON5 CN7 CN7BL CN7B 	@kd47 6 0.0
ON5 CN7 CN7BL CN7B 	@kd48 5 0.0
ON5 CN7 CN7BL CN7B 	@kd49 3 180.0
ON5 CN7 CN7BL HN7L 	@kd50 3 180.0
ON5 CN7 CN7BL ON6BL 	@kd51 3 180.0
NN2B CN7B ON6BL CN7L 	@kd52 3 0.0
NN2B CN7B CN7BL HN7L 	@kd53 3 0.0
NN2B CN7B CN7BL ON6BL 	@kd54 3 180.0
CN7B ON6BL CN7L CP2L 	@kd55 3 180.0
CN7B CN7BL CN7 CN7L 	@kd56 6 0.0
CN7B CN7BL ON6BL CP2L 	@kd57 3 180.0
HN7 CN7B ON6BL CN7L 	@kd58 3 0.0
HN7 CN7B CN7BL HN7L 	@kd59 3 0.0
HN7 CN7B CN7BL ON6BL 	@kd60 3 0.0
CN7L CN7 CN7BL HN7L 	@kd61 3 0.0
CN7L CN7 CN7BL ON6BL 	@kd62 3 180.0
CN7L ON6BL CN7B CN7BL 	@kd63 6 0.0
CN7L CP2L ON6BL CN7BL 	@kd64 3 180.0
ON6BL CN7B CN7BL HN7L 	@kd65 3 0.0
ON6BL CN7B CN7BL ON6BL 	@kd66 3 180.0
ON6BL CN7L CN7 CN7BL 	@kd67 3 0.0
ON6BL CN7L CP2L ON6BL 	@kd68 3 0.0
ON6BL CN7L CP2L HN8L 	@kd69 3 0.0
CN7BL CN7 CN7L CP2L 	@kd70 3 180.0
CN7BL ON6BL CP2L HN8L 	@kd71 3 180.0
HN7L CN7BL ON6BL CP2L 	@kd72 3 180.0
CN7 CN7BL CN7B NN2 	@kd73 3 0.0
NN2 CN7B ON6BL CN7L 	@kd74 3 0.0
NN2 CN7B CN7BL HN7L 	@kd75 3 0.0
NN2 CN7B CN7BL ON6BL 	@kd76 3 180.0
CN3 NN2 CN7B ON6BL 	@kd77 1 0.0
CN3 NN2 CN7B CN7BL 	@kd78 3 180.0
CN1 NN2 CN7B ON6BL 	@kd79 3 0.0
CN1 NN2 CN7B CN7BL 	@kd80 3 0.0
NG2R61 CN7B ON6BL CN7L 	@kd81 3 0.0
NG2R61 CN7B CN7BL CN7 	@kd82 3 0.0
NG2R61 CN7B CN7BL HN7L 	@kd83 3 0.0
NG2R61 CN7B CN7BL ON6BL 	@kd84 3 180.0
CG2R63 NG2R61 CN7B ON6BL 	@kd85 3 0.0
CG2R63 NG2R61 CN7B CN7BL 	@kd86 3 0.0
CG2R62 NG2R61 CN7B ON6BL 	@kd87 1 0.0
CG2R62 NG2R61 CN7B CN7BL 	@kd88 3 180.0
P ON2 CN8B CN7L 	@kd89 1 120.0
ON2 CN8B CN7L CN7 	@kd90 4 180.0
ON2 CN8B CN7L CN7 	@kd91 3 180.0
ON2 CN8B CN7L CN7 	@kd92 2 0.0
ON2 CN8B CN7L CN7 	@kd93 1 180.0
ON2 CN8B CN7L ON6BL 	@kd94 1 180.0
ON2 CN8B CN7L CP2L 	@kd95 3 180.0
CN8B CN7L CN7 ON2 	@kd96 4 0.0
CN8B CN7L CN7 ON2 	@kd97 3 180.0
ON2 CN7 CN7L ON6BL 	@kd98 6 0.0
ON2 CN7 CN7L ON6BL 	@kd99 5 0.0
ON2 CN7 CN7L ON6BL 	@kd100 4 180.0
ON2 CN7 CN7L ON6BL 	@kd101 3 0.0
ON2 CN7 CN7L CP2L 	@kd102 3 180.0
ON2 CN7 CN7BL CN7B 	@kd103 6 0.0
ON2 CN7 CN7BL CN7B 	@kd104 5 0.0
ON2 CN7 CN7BL CN7B 	@kd105 3 180.0
ON2 CN7 CN7BL HN7L 	@kd106 3 0.0
ON2 CN7 CN7BL ON6BL 	@kd107 3 180.0
CN7L CN7 ON2 P2 	@kd108 5 0.0
CN7L CN7 ON2 P2 	@kd109 4 0.0
CN7L CN7 ON2 P2 	@kd110 3 180.0
CN7L CN7 ON2 P2 	@kd111 2 0.0
CN7L CN7 ON2 P2 	@kd112 1 180.0
CN7BL CN7 ON2 P2 	@kd113 5 0.0
CN7BL CN7 ON2 P2 	@kd114 4 0.0
CN7BL CN7 ON2 P2 	@kd115 3 180.0
CN7BL CN7 ON2 P2 	@kd116 2 0.0
CN7BL CN7 ON2 P2 	@kd117 1 180.0
END
