# Supplementary material for: The free energy of locking a ring: Changing a deoxyribonucleoside to a locked nucleic acid
Source: J Comput Chem. 2017 Jan 19;38(15):1147–57. doi: 10.1002/jcc.24692 (PMC5434909; doi:10.1002/jcc.24692)
Supplement: Supplementary file 4 — Supporting Information [file JCC-38-1147-s004.str]

!! define @fina before read this file !!
! e.g.:
! single s0: calc fina = @lamb
! single s1: calc fina = 1
! single s2: no need this file
! dual s0: calc fina = @lamb
! dual s1: no need this file
! dual s2: no need this file

calc ka1 = 110.00 * @fina
calc ka2 = 110.00 * @fina
calc ka3 = 45.2 * @fina
calc ka4 = 33.4 * @fina
calc ku4 = 22.53 * @fina
calc ka5 = 90.0 * @fina
calc ka6 = 110.0 * @fina
calc ka7 = 110.0 * @fina
calc ka8 = 110.0 * @fina
calc ka9 = 110.0 * @fina
calc ka10 = 100.0 * @fina
calc ka11 = 45.0 * @fina
calc ka12 = 110.0 * @fina
calc ka13 = 80.00 * @fina
calc ka14 = 75.7 * @fina
calc ka15 = 34.53 * @fina
calc ku15 = 22.53 * @fina
calc ka16 = 70.0 * @fina
calc ka17 = 40.0 * @fina
calc ka18 = 75.7 * @fina
calc ka19 = 34.5 * @fina
calc ku19 = 22.53 * @fina
calc ka20 = 75.7 * @fina
calc ka21 = 60.00 * @fina
calc ku21 = 8.0 * @fina
calc ka22 = 115.0 * @fina
calc ka23 = 115.0 * @fina
calc ka24 = 90.0 * @fina
calc ka25 = 34.5 * @fina
calc ku25 = 22.53 * @fina
calc ka26 = 40.0 * @fina
calc ka27 = 45.2 * @fina
calc ka28 = 34.53 * @fina
calc ku28 = 22.53 * @fina
calc ka29 = 35.5 * @fina
calc ku29 = 5.40 * @fina
calc ka30 = 33.4 * @fina
calc ku30 = 22.53 * @fina
calc ka31 = 34.5 * @fina
calc ku31 = 22.53 * @fina
calc ka32 = 40.0 * @fina
calc ka33 = 45.2 * @fina
calc kd1 = 0.195 * @fina
calc kd2 = 3.4 * @fina
calc kd3 = 0.5 * @fina
calc kd4 = 0.8 * @fina
calc kd5 = 0.195 * @fina
calc kd6 = 0.195 * @fina
calc kd7 = 0.000 * @fina
calc kd8 = 0.000 * @fina
calc kd9 = 0.000 * @fina
calc kd10 = 0.000 * @fina
calc kd11 = 1.000 * @fina
calc kd12 = 1.000 * @fina
calc kd13 = 0.000 * @fina
calc kd14 = 0.6 * @fina
calc kd15 = 0.195 * @fina
calc kd16 = 0.6 * @fina
calc kd17 = 0.195 * @fina
calc kd18 = 0.195 * @fina
calc kd19 = 0.195 * @fina
calc kd20 = 0.195 * @fina
calc kd21 = 0.195 * @fina
calc kd22 = 1.3300 * @fina
calc kd23 = 0.1800 * @fina
calc kd24 = 0.3200 * @fina
calc kd25 = 0.20 * @fina
calc kd26 = 0.80 * @fina
calc kd27 = 0.40 * @fina
calc kd28 = 2.50 * @fina
calc kd29 = 0.195 * @fina
calc kd30 = 0.2 * @fina
calc kd31 = 0.8 * @fina
calc kd32 = 0.195 * @fina
calc kd33 = 0.5 * @fina
calc kd34 = 0.3 * @fina
calc kd35 = 0.6 * @fina
calc kd36 = 0.2 * @fina
calc kd37 = 0.8 * @fina
calc kd38 = 0.4 * @fina
calc kd39 = 2.0 * @fina
calc kd40 = 0.195 * @fina
calc kd41 = 0.195 * @fina
calc kd42 = 0.4 * @fina
calc kd43 = 0.000 * @fina
calc kd44 = 0.195 * @fina
calc kd45 = 0.5 * @fina
calc kd46 = 0.3 * @fina
calc kd47 = 1.5 * @fina
calc kd48 = 0.195 * @fina
calc kd49 = 0.6 * @fina
calc kd50 = 0.0 * @fina
calc kd51 = 0.195 * @fina
calc kd52 = 1.0 * @fina
calc kd53 = 0.3 * @fina
calc kd54 = 0.3 * @fina
calc kd55 = 0.5 * @fina
calc kd56 = 1.0 * @fina
calc kd57 = 0.3 * @fina
calc kd58 = 0.0 * @fina
calc kd59 = 0.0 * @fina
calc kd60 = 0.0 * @fina
calc kd61 = 0.9 * @fina
calc kd62 = 0.0 * @fina
calc kd63 = 0.7 * @fina
calc kd64 = 0.8 * @fina
calc kd65 = 0.2 * @fina
calc kd66 = 0.0 * @fina
calc kd67 = 0.0 * @fina
calc kd68 = 0.0 * @fina
calc kd69 = 0.0 * @fina
calc kd70 = 1.0 * @fina
calc kd71 = 1.0 * @fina
calc kd72 = 0.0 * @fina
calc kd73 = 0.2 * @fina
calc kd74 = 0.20 * @fina
calc kd75 = 0.80 * @fina
calc kd76 = 0.40 * @fina
calc kd77 = 2.50 * @fina
calc kd78 = 0.195 * @fina
calc kd79 = 3.4 * @fina
calc kd80 = 0.2 * @fina
calc kd81 = 0.8 * @fina
calc kd82 = 0.195 * @fina
calc kd83 = 0.5 * @fina
calc kd84 = 0.3 * @fina
calc kd85 = 0.6 * @fina
calc kd86 = 0.2 * @fina
calc kd87 = 0.8 * @fina
calc kd88 = 0.4 * @fina
calc kd89 = 2.0 * @fina
calc kd90 = 0.195 * @fina
calc kd91 = 0.6 * @fina
calc kd92 = 0.2 * @fina
calc kd93 = 0.0 * @fina
calc kd94 = 0.4 * @fina
calc kd95 = 1.9 * @fina
calc kd96 = 1.9 * @fina
calc kd97 = 0.195 * @fina
calc kd98 = 0.195 * @fina
calc kd99 = 0.195 * @fina
calc kd100 = 0.195 * @fina
calc kd101 = 0.195 * @fina
calc kd102 = 0.195 * @fina
calc kd103 = 0.0 * @fina
calc kd104 = 0.0 * @fina
calc kd105 = 0.0 * @fina
calc kd106 = 0.0 * @fina
calc kd107 = 0.0 * @fina
calc kd108 = 0.0 * @fina
calc kd109 = 0.0 * @fina

read param card append flex
* Threestep protocol: s0 (LNA->LNA') pseudo & dummy parameter for scaling DNA angl & dihe energy.
*

BONDS

ANGLES
!!! LNA->DNA dual topology, DNA dummy
! C1'
NG2R61 CN7B DUM36 	@ka1 108.00
NG2R61 CN7B DUM18 	@ka2 113.70
HN7 CN7B DUM36 	@ka3 107.24
HN7 CN7B DUM18 	@ka4 110.10 @ku4 2.179
DUM36 CN7B DUM18 	@ka5 102.0
NN2B CN7B DUM36 	@ka6 108.0
NN2B CN7B DUM18 	@ka7 113.7
NN2 CN7B DUM36 	@ka8 108.0
NN2 CN7B DUM18 	@ka9 113.7
! C4'
CN7 DUM16 DUM36 	@ka10 104.0
CN8B DUM16 CN7 	@ka11 110.0
! O4'
CN7B DUM36 DUM16 	@ka12 108.0
! C2'
CN7 DUM18 CN7B 	@ka13 100.0
! C5'
ON5 CN8B DUM16 	@ka14 110.10
HN8 CN8B DUM16 	@ka15 110.1 @ku15 2.179
ON2 CN8B DUM16 	@ka16 108.4
! C3'                   
HN7 CN7 DUM16 	@ka17 108.00
ON5 CN7 DUM16 	@ka18 110.1
HN7 CN7 DUM18 	@ka19 110.1 @ku19 2.179
ON5 CN7 DUM18 	@ka20 110.0
DUM16 CN7 DUM18 	@ka21 102.0 @ku21 2.561
ON2 CN7 DUM16 	@ka22 109.7
ON2 CN7 DUM18 	@ka23 109.7
! terms dont affect conformation
CN8B DUM16 DUM36 	@ka24 108.2
CN8B DUM16 DUM7 	@ka25 110.1 @ku25 2.179
CN7 DUM16 DUM7 	@ka26 108.00
DUM7 DUM16 DUM36 	@ka27 107.24
!!! LNA->DNA single topology, DNA dummy
CN7 CN7B DUM8 	@ka28 110.10 @ku28 2.179
HN7 CN7B DUM8 	@ka29 109.00 @ku29 1.802
CN7B CN7B DUM8 	@ka30 110.10 @ku30 2.179
CN8B CN7 DUM7 	@ka31 110.1 @ku31 2.179
CN7 CN7 DUM7 	@ka32 108.00
ON6B CN7 DUM7 	@ka33 107.24

DIHEDRALS
!!! LNA->DNA dual topology, DNA dummy
ON5 CN8B DUM16 DUM7 	@kd1 3 0.0
ON5 CN8B DUM16 DUM36 	@kd2 1 180.0
CN8B DUM16 CN7 DUM18 	@kd3 4 180.0
CN8B DUM16 DUM36 CN7B 	@kd4 3 0.0
HN8 CN8B DUM16 DUM7 	@kd5 3 0.0
HN8 CN8B DUM16 DUM36 	@kd6 1 0.0
NG2R61 CN7B DUM36 DUM16 	@kd7 3 0.0
NG2R61 CN7B DUM18 CN7 	@kd8 3 0.0
NG2R61 CN7B DUM18 DUM8 	@kd9 3 0.0
CG2R63 NG2R61 CN7B DUM36 	@kd10 3 0.0
CG2R63 NG2R61 CN7B DUM18 	@kd11 3 0.0
CG2R62 NG2R61 CN7B DUM36 	@kd12 1 0.0
CG2R62 NG2R61 CN7B DUM18 	@kd13 3 180.0
CN7 DUM16 DUM36 CN7B 	@kd14 6 180.0
CN7 DUM18 CN7B HN7 	@kd15 3 0.0
CN7 DUM18 CN7B DUM36 	@kd16 6 0.0
HN7 CN7 DUM16 DUM7 	@kd17 3 0.0
HN7 CN7 DUM16 DUM36 	@kd18 3 180.0
HN7 CN7 DUM18 CN7B 	@kd19 3 0.0
HN7 CN7 DUM18 DUM8 	@kd20 3 0.0
ON5 CN7 DUM16 DUM7 	@kd21 3 0.0
HN5 ON5 CN8B DUM16 	@kd22 1 0.00
HN5 ON5 CN8B DUM16 	@kd23 2 0.00
HN5 ON5 CN8B DUM16 	@kd24 3 0.00
ON5 CN8B DUM16 CN7 	@kd25 4 180.0
ON5 CN8B DUM16 CN7 	@kd26 3 180.0
ON5 CN8B DUM16 CN7 	@kd27 2 0.0
ON5 CN8B DUM16 CN7 	@kd28 1 180.0
CN8B DUM16 CN7 HN7 	@kd29 3 0.0
CN8B DUM16 CN7 ON5 	@kd30 4 0.0
CN8B DUM16 CN7 ON5 	@kd31 3 180.0
HN8 CN8B DUM16 CN7 	@kd32 3 0.0
ON5 CN7 DUM16 DUM36 	@kd33 6 0.0
ON5 CN7 DUM16 DUM36 	@kd34 5 0.0
ON5 CN7 DUM16 DUM36 	@kd35 4 180.0
ON5 CN7 DUM16 DUM36 	@kd36 3 0.0
ON5 CN7 DUM18 CN7B 	@kd37 6 0.0
ON5 CN7 DUM18 CN7B 	@kd38 5 0.0
ON5 CN7 DUM18 CN7B 	@kd39 3 180.0
ON5 CN7 DUM18 DUM8 	@kd40 3 180.0
CN7B DUM36 DUM16 DUM7 	@kd41 3 0.0
CN7B DUM18 CN7 DUM16 	@kd42 6 0.0
HN7 CN7B DUM36 DUM16 	@kd43 3 0.0
HN7 CN7B DUM18 DUM8 	@kd44 3 0.0
DUM16 CN7 ON5 HN5 	@kd45 3 0.0
DUM16 CN7 ON5 HN5 	@kd46 2 180.0
DUM16 CN7 ON5 HN5 	@kd47 1 0.0
DUM16 CN7 DUM18 DUM8 	@kd48 3 0.0
DUM16 DUM36 CN7B DUM18 	@kd49 6 180.0
DUM7 DUM16 CN7 DUM18 	@kd50 3 0.0
DUM36 CN7B DUM18 DUM8 	@kd51 3 0.0
DUM36 DUM16 CN7 DUM18 	@kd52 4 0.0
DUM36 DUM16 CN7 DUM18 	@kd53 5 180.0
DUM36 DUM16 CN7 DUM18 	@kd54 6 180.0
DUM18 CN7 ON5 HN5 	@kd55 3 0.0
DUM18 CN7 ON5 HN5 	@kd56 2 180.0
DUM18 CN7 ON5 HN5 	@kd57 1 0.0
CN7 DUM18 CN7B NN2B 	@kd58 3 0.0
NN2B CN7B DUM36 DUM16 	@kd59 3 0.0
NN2B CN7B DUM18 DUM8 	@kd60 3 0.0
CN3 NN2B CN7B DUM36 	@kd61 1 0.0
CN3 NN2B CN7B DUM18 	@kd62 3 180.0
CN1T NN2B CN7B DUM36 	@kd63 3 0.0
CN1T NN2B CN7B DUM36 	@kd64 1 180.0
CN1T NN2B CN7B DUM18 	@kd65 3 180.0
NN2 CN7B DUM36 DUM16 	@kd66 3 0.0
NN2 CN7B DUM18 CN7 	@kd67 3 0.0
NN2 CN7B DUM18 DUM8 	@kd68 3 0.0
CN1 NN2 CN7B DUM36 	@kd69 3 0.0
CN1 NN2 CN7B DUM18 	@kd70 3 0.0
CN3 NN2 CN7B DUM36 	@kd71 1 0.0
CN3 NN2 CN7B DUM18 	@kd72 3 180.0
P ON2 CN8B DUM16 	@kd73 1 120.0
ON2 CN8B DUM16 CN7 	@kd74 4 180.0
ON2 CN8B DUM16 CN7 	@kd75 3 180.0
ON2 CN8B DUM16 CN7 	@kd76 2 0.0
ON2 CN8B DUM16 CN7 	@kd77 1 180.0
ON2 CN8B DUM16 DUM7 	@kd78 3 0.0
ON2 CN8B DUM16 DUM36 	@kd79 1 180.0
CN8B DUM16 CN7 ON2 	@kd80 4 0.0
CN8B DUM16 CN7 ON2 	@kd81 3 180.0
ON2 CN7 DUM16 DUM7 	@kd82 3 0.0
ON2 CN7 DUM16 DUM36 	@kd83 6 0.0
ON2 CN7 DUM16 DUM36 	@kd84 5 0.0
ON2 CN7 DUM16 DUM36 	@kd85 4 180.0
ON2 CN7 DUM16 DUM36 	@kd86 3 0.0
ON2 CN7 DUM18 CN7B 	@kd87 6 0.0
ON2 CN7 DUM18 CN7B 	@kd88 5 0.0
ON2 CN7 DUM18 CN7B 	@kd89 3 180.0
ON2 CN7 DUM18 DUM8 	@kd90 3 0.0
DUM16 CN7 ON2 P2 	@kd91 5 0.0
DUM16 CN7 ON2 P2 	@kd92 4 0.0
DUM16 CN7 ON2 P2 	@kd93 3 180.0
DUM16 CN7 ON2 P2 	@kd94 2 0.0
DUM16 CN7 ON2 P2 	@kd95 1 180.0
DUM18 CN7 ON2 P2 	@kd96 1 180.0
!!! LNA->DNA single topology, DNA dummy
ON5 CN8B CN7 DUM7 	@kd97 3 0.0
HN8 CN8B CN7 DUM7 	@kd98 3 0.0
HN7 CN7 CN7 DUM7 	@kd99 3 0.0
ON5 CN7 CN7 DUM7 	@kd100 3 0.0
CN7B CN7 CN7 DUM7 	@kd101 3 0.0
CN7B ON6B CN7 DUM7 	@kd102 3 0.0
HN7 CN7 CN7B DUM8 	@kd103 3 0.0
ON5 CN7 CN7B DUM8 	@kd104 3 180.0
NN2 CN7B CN7B DUM8 	@kd105 3 0.0
NN2B CN7B CN7B DUM8 	@kd106 3 0.0
CN7 CN7 CN7B DUM8 	@kd107 3 0.0
ON6B CN7B CN7B DUM8 	@kd108 3 0.0
HN7 CN7B CN7B DUM8 	@kd109 3 0.0
END
