# Supplementary material for: The free energy of locking a ring: Changing a deoxyribonucleoside to a locked nucleic acid
Source: J Comput Chem. 2017 Jan 19;38(15):1147–57. doi: 10.1002/jcc.24692 (PMC5434909; doi:10.1002/jcc.24692)
Supplement: Supplementary file 5 — Supporting Information [file JCC-38-1147-s005.str]

!! define @init before read this file !!
! e.g.:
! single s0: no need this file
! single s1: calc init = 1
! single s2: calc init = 1 - @lamb
! dual s0: no need this file
! dual s1: no need this file
! dual s2: calc init = 1 - @lamb

calc ka1 = 75.7 * @init
calc ka2 = 34.53 * @init
calc ku2 = 22.53 * @init
calc ka3 = 70.0 * @init
calc ka4 = 110.0 * @init
calc ka5 = 110.0 * @init
calc ka6 = 45.2 * @init
calc ka7 = 33.4 * @init
calc ku7 = 22.53 * @init
calc ka8 = 90.0 * @init
calc ka9 = 110.0 * @init
calc ka10 = 110.0 * @init
calc ka11 = 110.00 * @init
calc ka12 = 110.00 * @init
calc ka13 = 110.0 * @init
calc ka14 = 40.0 * @init
calc ka15 = 34.53 * @init
calc ku15 = 22.53 * @init
calc ka16 = 75.7 * @init
calc ka17 = 90.0 * @init
calc ka18 = 60.0 * @init
calc ku18 = 8.00 * @init
calc ka19 = 115.0 * @init
calc ka20 = 90.0 * @init
calc ka21 = 45.0 * @init
calc ka22 = 100.0 * @init
calc ka23 = 110.0 * @init
calc ka24 = 34.53 * @init
calc ku24 = 22.53 * @init
calc ka25 = 100.00 * @init
calc ka26 = 33.4 * @init
calc ku26 = 22.53 * @init
calc ka27 = 90.0 * @init
calc ka28 = 45.2 * @init
calc ka29 = 90.0 * @init
calc ka30 = 80.000 * @init
calc ka31 = 110.00 * @init
calc ka32 = 90.000 * @init
calc ka33 = 100.00 * @init
calc ka34 = 33.000 * @init
calc ka35 = 45.200 * @init
calc ka36 = 35.000 * @init
calc ka37 = 100.00 * @init
calc ka38 = 80.000 * @init
calc ka39 = 110.00 * @init
calc ka40 = 100.00 * @init
calc ka41 = 90.00 * @init
calc ka42 = 100.00 * @init
calc ka43 = 45.2 * @init
calc ka44 = 90.0 * @init
calc ka45 = 100.00 * @init
calc kd1 = 0.0 * @init
calc kd2 = 0.195 * @init
calc kd3 = 0.4 * @init
calc kd4 = 1.5000 * @init
calc kd5 = 0.195 * @init
calc kd6 = 0.195 * @init
calc kd7 = 2.0000 * @init
calc kd8 = 0.6 * @init
calc kd9 = 0.0 * @init
calc kd10 = 1.6 * @init
calc kd11 = 0.195 * @init
calc kd12 = 2.0000 * @init
calc kd13 = 0.0 * @init
calc kd14 = 2.0000 * @init
calc kd15 = 0.9 * @init
calc kd16 = 0.0 * @init
calc kd17 = 0.7 * @init
calc kd18 = 0.8 * @init
calc kd19 = 0.2 * @init
calc kd20 = 1.5000 * @init
calc kd21 = 0.000 * @init
calc kd22 = 0.195 * @init
calc kd23 = 0.195 * @init
calc kd24 = 2.0000 * @init
calc kd25 = 0.8 * @init
calc kd26 = 0.5 * @init
calc kd27 = 1.5000 * @init
calc kd28 = 1.3300 * @init
calc kd29 = 0.1800 * @init
calc kd30 = 0.3200 * @init
calc kd31 = 0.20 * @init
calc kd32 = 0.80 * @init
calc kd33 = 0.40 * @init
calc kd34 = 2.50 * @init
calc kd35 = 3.4 * @init
calc kd36 = 0.0000 * @init
calc kd37 = 0.195 * @init
calc kd38 = 0.2 * @init
calc kd39 = 0.8 * @init
calc kd40 = 0.2 * @init
calc kd41 = 2.0 * @init
calc kd42 = 1.5000 * @init
calc kd43 = 0.195 * @init
calc kd44 = 0.195 * @init
calc kd45 = 0.0000 * @init
calc kd46 = 0.0 * @init
calc kd47 = 1.5000 * @init
calc kd48 = 0.195 * @init
calc kd49 = 2.0000 * @init
calc kd50 = 0.4 * @init
calc kd51 = 0.0 * @init
calc kd52 = 0.0 * @init
calc kd53 = 1.6 * @init
calc kd54 = 2.0000 * @init
calc kd55 = 0.0 * @init
calc kd56 = 2.0000 * @init
calc kd57 = 0.0 * @init
calc kd58 = 0.000 * @init
calc kd59 = 0.5 * @init
calc kd60 = 0.3 * @init
calc kd61 = 1.5 * @init
calc kd62 = 0.195 * @init
calc kd63 = 2.0000 * @init
calc kd64 = 0.0 * @init
calc kd65 = 1.5000 * @init
calc kd66 = 0.0 * @init
calc kd67 = 1.5000 * @init
calc kd68 = 2.0000 * @init
calc kd69 = 0.0 * @init
calc kd70 = 0.0 * @init
calc kd71 = 0.0 * @init
calc kd72 = 2.0000 * @init
calc kd73 = 1.0 * @init
calc kd74 = 0.0 * @init
calc kd75 = 0.0 * @init
calc kd76 = 1.0 * @init
calc kd77 = 1.5000 * @init
calc kd78 = 1.5000 * @init
calc kd79 = 1.5000 * @init
calc kd80 = 1.5000 * @init
calc kd81 = 0.000 * @init
calc kd82 = 0.000 * @init
calc kd83 = 0.000 * @init
calc kd84 = 2.0000 * @init
calc kd85 = 0.000 * @init
calc kd86 = 1.000 * @init
calc kd87 = 1.000 * @init
calc kd88 = 0.000 * @init
calc kd89 = 0.2 * @init
calc kd90 = 0.20 * @init
calc kd91 = 0.80 * @init
calc kd92 = 0.40 * @init
calc kd93 = 2.50 * @init
calc kd94 = 3.4 * @init
calc kd95 = 2.0000 * @init
calc kd96 = 0.2 * @init
calc kd97 = 0.8 * @init
calc kd98 = 0.4 * @init
calc kd99 = 0.0 * @init
calc kd100 = 0.0 * @init
calc kd101 = 1.6 * @init
calc kd102 = 2.0000 * @init
calc kd103 = 0.6 * @init
calc kd104 = 0.0 * @init
calc kd105 = 1.6 * @init
calc kd106 = 0.195 * @init
calc kd107 = 2.0000 * @init
calc kd108 = 0.6 * @init
calc kd109 = 0.2 * @init
calc kd110 = 0.0 * @init
calc kd111 = 0.4 * @init
calc kd112 = 1.9 * @init
calc kd113 = 0.6 * @init
calc kd114 = 0.2 * @init
calc kd115 = 0.0 * @init
calc kd116 = 0.4 * @init
calc kd117 = 1.9 * @init
calc kd118 = 0.0000 * @init
calc kd119 = 1.5000 * @init
calc kd120 = 1.5000 * @init
calc kd121 = 0.0000 * @init
calc kd122 = 1.5000 * @init
calc kd123 = 1.5000 * @init
calc kd124 = 2.0000 * @init
calc kd125 = 2.0000 * @init
calc kd126 = 1.5000 * @init
calc kd127 = 2.0000 * @init
calc kd128 = 2.0000 * @init
calc kd129 = 1.5000 * @init
calc kd130 = 1.5000 * @init
calc kd131 = 2.0000 * @init
calc kd132 = 2.0000 * @init
calc kd133 = 1.5000 * @init
calc kd134 = 2.0000 * @init
calc kd135 = 1.5000 * @init
calc kd136 = 2.0000 * @init
calc kd137 = 1.5000 * @init
calc kd138 = 1.5000 * @init

read param card append flex
* Threestep protocol: s2 (DNA'->DNA) pseudo & dummy param for scaling DNA angl & dihe energy.
*

BONDS

ANGLES
!!! LNA->DNA dual topology, LNA dummy
! C5'
ON5 CN8B DUM16 	@ka1 110.10
HN8 CN8B DUM16 	@ka2 110.1 @ku2 2.179
ON2 CN8B DUM16 	@ka3 108.4
! C1'
NN2B CN7B DUM37 	@ka4 112.0
NN2B CN7B DUM17 	@ka5 111.0
HN7 CN7B DUM37 	@ka6 107.24
HN7 CN7B DUM17 	@ka7 110.10 @ku7 2.179
DUM37 CN7B DUM17 	@ka8 106.0
NN2 CN7B DUM37 	@ka9 112.0
NN2 CN7B DUM17 	@ka10 111.0
NG2R61 CN7B DUM37 	@ka11 112.00
NG2R61 CN7B DUM17 	@ka12 111.00
! C2'
CN7 DUM17 CN7B 	@ka13 96.0
! C3'
HN7 CN7 DUM16 	@ka14 108.00
HN7 CN7 DUM17 	@ka15 110.10 @ku15 2.179
ON5 CN7 DUM16 	@ka16 110.1
ON5 CN7 DUM17 	@ka17 110.0
DUM16 CN7 DUM17 	@ka18 100.0 @ku18 2.561
ON2 CN7 DUM16 	@ka19 109.7
ON2 CN7 DUM17 	@ka20 110.0
! C4'
CN8B DUM16 CN7 	@ka21 110.0
CN7 DUM16 DUM37 	@ka22 110.0
! O4'
CN7B DUM37 DUM16 	@ka23 115.0
! terms dont affect conformation
CN7 DUM17 DUM7 	@ka24 110.10 @ku24 2.179
CN7 DUM17 DUM37 	@ka25 104.90
CN7B DUM17 DUM7 	@ka26 110.10 @ku26 2.179
CN7B DUM17 DUM37 	@ka27 106.0
DUM7 DUM17 DUM37 	@ka28 107.24
CN8B DUM16 DUM37 	@ka29 108.2
CN8B DUM16 DUM12 	@ka30 115.84
CN7 DUM16 DUM12 	@ka31 100.27
DUM37 DUM16 DUM12 	@ka32 107.47
DUM16 DUM12 DUM37 	@ka33 101.10
DUM16 DUM12 DUM8 	@ka34 112.58
DUM37 DUM12 DUM8 	@ka35 110.00
DUM8 DUM12 DUM8 	@ka36 109.09
DUM17 DUM37 DUM12 	@ka37 105.57
!!! LNA->DNA single topology, pseudo & LNA dummy
CN8B CN7 DUM12 	@ka38 115.84
CN7 CN7 DUM12 	@ka39 100.27
CN7 DUM12 DUM37 	@ka40 101.10
DUM12 CN7 ON6 	@ka41 107.47
DUM37 CN8 CN7 	@ka42 104.90
HN8 CN8 DUM37 	@ka43 107.24
DUM37 CN8 CN7B 	@ka44 106.0
CN8 DUM37 DUM12 	@ka45 105.57

DIHEDRALS
!!! LNA->DNA dual topology, LNA dummy
CN7 DUM17 CN7B NN2B 	@kd1 3 0.0
CN7 DUM17 CN7B HN7 	@kd2 3 0.0
CN7 DUM17 CN7B DUM37 	@kd3 6 0.0
CN7 DUM17 DUM37 DUM12 	@kd4 3 180.0
HN7 CN7 DUM17 CN7B 	@kd5 3 0.0
HN7 CN7 DUM17 DUM7 	@kd6 3 0.0
HN7 CN7 DUM17 DUM37 	@kd7 3 180.0
ON5 CN7 DUM17 CN7B 	@kd8 6 0.0
ON5 CN7 DUM17 CN7B 	@kd9 5 0.0
ON5 CN7 DUM17 CN7B 	@kd10 3 180.0
ON5 CN7 DUM17 DUM7 	@kd11 3 180.0
ON5 CN7 DUM17 DUM37 	@kd12 3 180.0
NN2B CN7B DUM17 DUM7 	@kd13 3 0.0
NN2B CN7B DUM17 DUM37 	@kd14 3 180.0
CN3 NN2B CN7B DUM37 	@kd15 1 0.0
CN3 NN2B CN7B DUM17 	@kd16 3 180.0
CN1T NN2B CN7B DUM37 	@kd17 3 0.0
CN1T NN2B CN7B DUM37 	@kd18 1 180.0
CN1T NN2B CN7B DUM17 	@kd19 3 180.0
CN7B DUM17 DUM37 DUM12 	@kd20 3 180.0
HN7 CN7B DUM17 DUM7 	@kd21 3 0.0
HN7 CN7B DUM17 DUM37 	@kd22 3 0.0
DUM37 CN7B DUM17 DUM7 	@kd23 3 0.0
DUM37 CN7B DUM17 DUM37 	@kd24 3 180.0
DUM17 CN7 ON5 HN5 	@kd25 3 0.0
DUM17 CN7 ON5 HN5 	@kd26 1 0.0
DUM7 DUM17 DUM37 DUM12 	@kd27 3 180.0
HN5 ON5 CN8B DUM16 	@kd28 1 0.00
HN5 ON5 CN8B DUM16 	@kd29 2 0.00
HN5 ON5 CN8B DUM16 	@kd30 3 0.00
ON5 CN8B DUM16 CN7 	@kd31 4 180.0
ON5 CN8B DUM16 CN7 	@kd32 3 180.0
ON5 CN8B DUM16 CN7 	@kd33 2 0.0
ON5 CN8B DUM16 CN7 	@kd34 1 180.0
ON5 CN8B DUM16 DUM37 	@kd35 1 180.0
ON5 CN8B DUM16 DUM12 	@kd36 3 180.0
CN8B DUM16 CN7 HN7 	@kd37 3 0.0
CN8B DUM16 CN7 ON5 	@kd38 4 0.0
CN8B DUM16 CN7 ON5 	@kd39 3 180.0
CN8B DUM16 CN7 DUM17 	@kd40 4 180.0
CN8B DUM16 DUM37 CN7B 	@kd41 3 0.0
CN8B DUM16 DUM12 DUM37 	@kd42 3 0.0
HN8 CN8B DUM16 CN7 	@kd43 3 0.0
HN8 CN8B DUM16 DUM37 	@kd44 1 0.0
HN8 CN8B DUM16 DUM12 	@kd45 3 180.0
CN7 DUM16 DUM37 CN7B 	@kd46 6 180.0
CN7 DUM16 DUM12 DUM37 	@kd47 3 0.0
HN7 CN7 DUM16 DUM37 	@kd48 3 180.0
HN7 CN7 DUM16 DUM12 	@kd49 3 180.0
ON5 CN7 DUM16 DUM37 	@kd50 6 0.0
ON5 CN7 DUM16 DUM37 	@kd51 5 0.0
ON5 CN7 DUM16 DUM37 	@kd52 4 180.0
ON5 CN7 DUM16 DUM37 	@kd53 3 0.0
ON5 CN7 DUM16 DUM12 	@kd54 3 180.0
NN2B CN7B DUM37 DUM16 	@kd55 3 0.0
CN7B DUM37 DUM16 DUM12 	@kd56 3 180.0
CN7B DUM17 CN7 DUM16 	@kd57 6 0.0
HN7 CN7B DUM37 DUM16 	@kd58 3 0.0
DUM16 CN7 ON5 HN5 	@kd59 3 0.0
DUM16 CN7 ON5 HN5 	@kd60 2 180.0
DUM16 CN7 ON5 HN5 	@kd61 1 0.0
DUM16 CN7 DUM17 DUM7 	@kd62 3 0.0
DUM16 CN7 DUM17 DUM37 	@kd63 3 180.0
DUM16 DUM37 CN7B DUM17 	@kd64 6 0.0
DUM16 DUM12 DUM37 DUM17 	@kd65 3 180.0
DUM37 DUM16 CN7 DUM17 	@kd66 3 0.0
DUM37 DUM16 DUM12 DUM37 	@kd67 3 0.0
DUM17 CN7 DUM16 DUM12 	@kd68 3 180.0
CN7 DUM17 CN7B NN2 	@kd69 3 0.0
NN2 CN7B DUM37 DUM16 	@kd70 3 0.0
NN2 CN7B DUM17 DUM7 	@kd71 3 0.0
NN2 CN7B DUM17 DUM37 	@kd72 3 180.0
CN3 NN2 CN7B DUM37 	@kd73 1 0.0
CN3 NN2 CN7B DUM17 	@kd74 3 180.0
CN1 NN2 CN7B DUM37 	@kd75 3 0.0
CN1 NN2 CN7B DUM17 	@kd76 3 0.0
CN8B DUM16 DUM12 DUM8 	@kd77 3 0.0
CN7 DUM16 DUM12 DUM8 	@kd78 3 0.0
DUM37 DUM16 DUM12 DUM8 	@kd79 3 0.0
DUM17 DUM37 DUM12 DUM8 	@kd80 3 180.0
NG2R61 CN7B DUM37 DUM16 	@kd81 3 0.0
NG2R61 CN7B DUM17 CN7 	@kd82 3 0.0
NG2R61 CN7B DUM17 DUM7 	@kd83 3 0.0
NG2R61 CN7B DUM17 DUM37 	@kd84 3 180.0
CG2R63 NG2R61 CN7B DUM37 	@kd85 3 0.0
CG2R63 NG2R61 CN7B DUM17 	@kd86 3 0.0
CG2R62 NG2R61 CN7B DUM37 	@kd87 1 0.0
CG2R62 NG2R61 CN7B DUM17 	@kd88 3 180.0
P ON2 CN8B DUM16 	@kd89 1 120.0
ON2 CN8B DUM16 CN7 	@kd90 4 180.0
ON2 CN8B DUM16 CN7 	@kd91 3 180.0
ON2 CN8B DUM16 CN7 	@kd92 2 0.0
ON2 CN8B DUM16 CN7 	@kd93 1 180.0
ON2 CN8B DUM16 DUM37 	@kd94 1 180.0
ON2 CN8B DUM16 DUM12 	@kd95 3 180.0
CN8B DUM16 CN7 ON2 	@kd96 4 0.0
CN8B DUM16 CN7 ON2 	@kd97 3 180.0
ON2 CN7 DUM16 DUM37 	@kd98 6 0.0
ON2 CN7 DUM16 DUM37 	@kd99 5 0.0
ON2 CN7 DUM16 DUM37 	@kd100 4 180.0
ON2 CN7 DUM16 DUM37 	@kd101 3 0.0
ON2 CN7 DUM16 DUM12 	@kd102 3 180.0
ON2 CN7 DUM17 CN7B 	@kd103 6 0.0
ON2 CN7 DUM17 CN7B 	@kd104 5 0.0
ON2 CN7 DUM17 CN7B 	@kd105 3 180.0
ON2 CN7 DUM17 DUM7 	@kd106 3 0.0
ON2 CN7 DUM17 DUM37 	@kd107 3 180.0
DUM16 CN7 ON2 P2 	@kd108 5 0.0
DUM16 CN7 ON2 P2 	@kd109 4 0.0
DUM16 CN7 ON2 P2 	@kd110 3 180.0
DUM16 CN7 ON2 P2 	@kd111 2 0.0
DUM16 CN7 ON2 P2 	@kd112 1 180.0
DUM17 CN7 ON2 P2 	@kd113 5 0.0
DUM17 CN7 ON2 P2 	@kd114 4 0.0
DUM17 CN7 ON2 P2 	@kd115 3 180.0
DUM17 CN7 ON2 P2 	@kd116 2 0.0
DUM17 CN7 ON2 P2 	@kd117 1 180.0
!!! LNA->DNA single topology, pseudo & LNA dummy
ON5 CN8B CN7 DUM12 	@kd118 3 180.0
CN8B CN7 DUM12 DUM37 	@kd119 3 0.0
CN8B CN7 DUM12 DUM8 	@kd120 3 0.0
HN8 CN8B CN7 DUM12 	@kd121 3 180.0
CN7 CN7 DUM12 DUM37 	@kd122 3 0.0
CN7 CN7 DUM12 DUM8 	@kd123 3 0.0
HN7 CN7 CN7 DUM12 	@kd124 3 180.0
ON5 CN7 CN7 DUM12 	@kd125 3 180.0
CN7 CN8 DUM37 DUM12 	@kd126 3 180.0
NN2 CN7B CN8 DUM37 	@kd127 3 180.0
NN2B CN7B CN8 DUM37 	@kd128 3 180.0
CN7 DUM12 DUM37 CN8 	@kd129 3 180.0
ON6 CN7 DUM12 DUM37 	@kd130 3 0.0
ON6 CN7B CN8 DUM37 	@kd131 3 180.0
CN8 CN7 CN7 DUM12 	@kd132 3 180.0
HN8 CN8 DUM37 DUM12 	@kd133 3 180.0
CN7B ON6 CN7 DUM12 	@kd134 3 180.0
CN7B CN8 DUM37 DUM12 	@kd135 3 180.0
HN7 CN7B CN8 DUM37 	@kd136 3 180.0
ON6 CN7 DUM12 DUM8 	@kd137 3 0.0
DUM8 DUM12 DUM37 CN8 	@kd138 3 180.0
END
