# Supplementary material for: The free energy of locking a ring: Changing a deoxyribonucleoside to a locked nucleic acid
Source: J Comput Chem. 2017 Jan 19;38(15):1147–57. doi: 10.1002/jcc.24692 (PMC5434909; doi:10.1002/jcc.24692)
Supplement: Supplementary file 6 — Supporting Information [file JCC-38-1147-s006.str]

* The hybrid topology for free energy perturbation,
* including LNA->DNA, Methyl->Hydrogen, etc.
* You Xu, 2016
*
! Should be used with parent files CGenFF: top_all36_cgenff.inp and par_all36_cgenff.inp
!                                    NA36: top_all36_na.inp and par_all36_na.inp
!                              and Prot36: top_all36_prot.inp and par_all36_prot.inp
!

read rtf card append
* hybrid topology dna-lnd
*
36 1

!!threestep LNA-->DNA dummy atoms!!
MASS   501 DUM1    1.00800  ! 91   HN1
MASS   502 DUM2    1.00800  ! 93   HN3
MASS   503 DUM3    1.00800  ! 258  HGA3
MASS   504 DUM4    1.00800  ! 266  HGP1
MASS   507 DUM7    1.00800  ! 97   HN7
MASS   508 DUM8    1.00800  ! 98   HN8
MASS   512 DUM12  12.01100  ! 58   CP2
MASS   513 DUM13  12.01100  ! 322  CG331
MASS   514 DUM14  12.01100  ! 105  CN4
MASS   516 DUM16  12.01100  ! 108  CN7
MASS   517 DUM17  12.01100  ! 109  CN7B
MASS   518 DUM18  12.01100  ! 110  CN8
MASS   531 DUM31  15.99940  ! 123  ON1
MASS   533 DUM33  15.99940  ! 378  OG311
MASS   536 DUM36  15.99940  ! 129  ON6
MASS   537 DUM37  15.99940  ! 130  ON6B

!!Onestep LNA-->DNA mimic atoms!!
MASS 561  CN7D   12.01100 
MASS 562  HN7D    1.00800  
MASS 563  ON6D   15.99940 
MASS 564  CN8D   12.01100 
MASS 565  HN8D    1.00800 
MASS 571  CN7L   12.01100 
MASS 572 ON6BL   15.99940 
MASS 573 CN7BL   12.01100 
MASS 574  HN7L    1.00800 
MASS 575  CP2L   12.01100 
MASS 576  HN8L    1.00800 

DECL  +P
DECL  +O1P
DECL  +O2P
DECL  +O5'
DECL  -O3'

!AUTOGENERATE ANGLEs

RESI TDL         -0.82  ! single topology of THY DNA-LNA for threestep protocol
ATOM P    P       1.50  !             
ATOM O1P  ON3    -0.78  !        
ATOM O2P  ON3    -0.78  !        
ATOM O5'  ON2    -0.57  !        
ATOM C5'  CN8B   -0.08  !        
ATOM H5'  HN8     0.09  !        
ATOM H5'' HN8     0.09  ! 
GROUP                   !
ATOM C3'  CN7     0.01  !
ATOM H3'  HN7     0.09  !
ATOM O3'  ON2    -0.57  !        
GROUP                   !        
ATOM N1   NN2B   -0.34  !        
ATOM C6   CN3     0.17  !        
ATOM H6   HN3     0.17  !        
ATOM C2   CN1T    0.51  !        
ATOM O2   ON1    -0.41  !        
ATOM N3   NN2U   -0.46  !        
ATOM H3   HN2     0.36  !
ATOM C4   CN1     0.50  !
ATOM O4   ON1    -0.45  !
ATOM C5   CN3T   -0.15  !
ATOM C5M  CN9    -0.11  !
ATOM H51  HN9     0.07  !
ATOM H52  HN9     0.07  !
ATOM H53  HN9     0.07  !
GROUP       
ATOM C4'    CN7     0.28  ! colo L:  0.28  D:   0.16
ATOM O4'    ON6B   -0.48  ! colo L: ON6B -0.48 130   537  D: ON6 -0.50  129   536
ATOM C2'    CN7B    0.07  ! colo L: CN7B  0.07 109   517  D: CN8 -0.18  110   518
ATOM H2''   HN7     0.09  ! colo L: HN7   0.09  97   507  D: HN8  0.09   98   508
ATOM C1'    CN7B    0.16          
ATOM H1'    HN7     0.09     
!dna                  
GROUP
ATOM H4D  HN7     0.09   O2L C6L H6L H6'L  !   0.09    97   507  
ATOM H2D  HN8     0.09   O2L C6L H6L H6'L  !   0.09    98   508
!lna
GROUP
ATOM O2L  ON6B   -0.44   H4D H2D  ! -0.44   130   537
ATOM C6L  CP2     0.05   H4D H2D  !  0.05    58   512
ATOM H6L  HN8     0.09   H4D H2D  !  0.09    98   508
ATOM H6'L HN8     0.09   H4D H2D  !  0.09    98   508
!base
BOND C2   N3        N3   H3       N3   C4       C4   C5
BOND N1   C2        N1   C6       C5   C5M      C6   H6    
BOND C5M  H51       C5M  H52      C5M  H53
DOUBLE  C2   O2     C4   O4        C5   C6
!common
BOND P    O1P       P    O2P      P    O5'      O5'  C5'      C5'  C4'
BOND C1'  N1        C1'  H1'      C3'  O3'      O3'  +P       C4'  C3'
BOND C5'  H5''      C5'  H5'      C3'  H3'      C4'  O4'      O4'  C1' 
BOND C2'  H2''      C1'  C2'      C2'  C3'       
!dna
BOND C4'  H4D       C2'  H2D
!lna
BOND O2L  C6L       C6L  H6L      C6L  H6'L     C6L  C4'      C2'  O2L      
IMPR C2   N1   N3   O2        C4   N3   C5   O4        C5   C4   C6   C5M

RESI TDL2        -1.25  ! dual topology of THY DNA-LNA for threestep protocol
ATOM P    P       1.50  !             
ATOM O1P  ON3    -0.78  !        
ATOM O2P  ON3    -0.78  !        
ATOM O5'  ON2    -0.57  !        
ATOM C5'  CN8B   -0.08  !        
ATOM H5'  HN8     0.09  !        
ATOM H5'' HN8     0.09  ! 
GROUP                   !
ATOM C3'  CN7     0.01  !
ATOM H3'  HN7     0.09  !
ATOM O3'  ON2    -0.57  !        
GROUP                   !        
ATOM N1   NN2B   -0.34  !        
ATOM C6   CN3     0.17  !        
ATOM H6   HN3     0.17  !        
ATOM C2   CN1T    0.51  !        
ATOM O2   ON1    -0.41  !        
ATOM N3   NN2U   -0.46  !        
ATOM H3   HN2     0.36  !
ATOM C4   CN1     0.50  !
ATOM O4   ON1    -0.45  !
ATOM C5   CN3T   -0.15  !
ATOM C5M  CN9    -0.11  !
ATOM H51  HN9     0.07  !
ATOM H52  HN9     0.07  !
ATOM H53  HN9     0.07  !
GROUP
ATOM C1'  CN7B    0.16          
ATOM H1'  HN7     0.09        
!dna                  
GROUP
ATOM C4D  CN7     0.16  C4L O4L C2L H2'L O2L C6L H6L H6'L  ! 
ATOM H4D  HN7     0.09  C4L O4L C2L H2'L O2L C6L H6L H6'L  !   0.09    97   507  
ATOM O4D  ON6    -0.50  C4L O4L C2L H2'L O2L C6L H6L H6'L  !  -0.50   129   536
ATOM C2D  CN8    -0.18  C4L O4L C2L H2'L O2L C6L H6L H6'L  !  -0.18   110   518
ATOM H2D  HN8     0.09  C4L O4L C2L H2'L O2L C6L H6L H6'L  !   0.09    98   508
ATOM H2'D HN8     0.09  C4L O4L C2L H2'L O2L C6L H6L H6'L  !   0.09    98   508
!lna                   
GROUP                  
ATOM C4L  CN7     0.28  C4D H4D O4D C2D H2D H2'D  ! 
ATOM O4L  ON6B   -0.48  C4D H4D O4D C2D H2D H2'D  ! -0.48   130   537
ATOM C2L  CN7B    0.07  C4D H4D O4D C2D H2D H2'D  !  0.07   109   517
ATOM H2'L HN7     0.09  C4D H4D O4D C2D H2D H2'D  !  0.09    97   507
ATOM O2L  ON6B   -0.44  C4D H4D O4D C2D H2D H2'D  ! -0.44   130   537
ATOM C6L  CP2     0.05  C4D H4D O4D C2D H2D H2'D  !  0.05    58   512
ATOM H6L  HN8     0.09  C4D H4D O4D C2D H2D H2'D  !  0.09    98   508
ATOM H6'L HN8     0.09  C4D H4D O4D C2D H2D H2'D  !  0.09    98   508
!base
BOND C2   N3        N3   H3       N3   C4       C4   C5
BOND N1   C2        N1   C6       C5   C5M      C6   H6    
BOND C5M  H51       C5M  H52      C5M  H53
DOUBLE  C2   O2     C4   O4        C5   C6
!common
BOND P    O1P       P    O2P      P    O5'      O5'  C5'
BOND C1'  N1        C1'  H1'      C3'  O3'      O3'  +P 
BOND C5'  H5''      C5'  H5'      C3'  H3'    
!dna
BOND C4D  O4D       O4D  C1'      C4D  H4D      C5'  C4D      C4D  C3'
BOND C2D  H2D       C1'  C2D      C2D  C3'      C2D  H2'D  
!lna
BOND O2L  C6L       C6L  H6L      C6L  H6'L     C6L  C4L      C4L  O4L 
BOND O4L  C1'       C1'  C2L      C2L  C3'      C2L  O2L      C2L  H2'L    
BOND C5'  C4L       C4L  C3'
IMPR C2   N1   N3   O2        C4   N3   C5   O4        C5   C4   C6   C5M
DONO H3   N3   
ACCE O2   C2
ACCE O4   C4
!common
ACCE O1P  P
ACCE O2P  P       
ACCE O3'
ACCE O5'
ACCE O4D
ACCE O2L
ACCE O4L

RESI TDL1        -1.25  ! dual topology of THY DNA-LNA for ONESTEP transformation
ATOM P    P       1.50  !             
ATOM O1P  ON3    -0.78  !        
ATOM O2P  ON3    -0.78  !        
ATOM O5'  ON2    -0.57  !        
ATOM C5'  CN8B   -0.08  !        
ATOM H5'  HN8     0.09  !        
ATOM H5'' HN8     0.09  ! 
GROUP                   !
ATOM C3'  CN7     0.01  !
ATOM H3'  HN7     0.09  !
ATOM O3'  ON2    -0.57  !        
GROUP                   !        
ATOM N1   NN2B   -0.34  !        
ATOM C6   CN3     0.17  !        
ATOM H6   HN3     0.17  !        
ATOM C2   CN1T    0.51  !        
ATOM O2   ON1    -0.41  !        
ATOM N3   NN2U   -0.46  !        
ATOM H3   HN2     0.36  !
ATOM C4   CN1     0.50  !
ATOM O4   ON1    -0.45  !
ATOM C5   CN3T   -0.15  !
ATOM C5M  CN9    -0.11  !
ATOM H51  HN9     0.07  !
ATOM H52  HN9     0.07  !
ATOM H53  HN9     0.07  !
GROUP
ATOM C1'  CN7B    0.16          
ATOM H1'  HN7     0.09        
!dna                  
GROUP
ATOM C4D  CN7D    0.16  C4L O4L C2L H2'L O2L C6L H6L H6'L  ! 
ATOM H4D  HN7D    0.09  C4L O4L C2L H2'L O2L C6L H6L H6'L  !   0.09    97   507  
ATOM O4D  ON6D   -0.50  C4L O4L C2L H2'L O2L C6L H6L H6'L  !  -0.50   129   536
ATOM C2D  CN8D   -0.18  C4L O4L C2L H2'L O2L C6L H6L H6'L  !  -0.18   110   518
ATOM H2D  HN8D    0.09  C4L O4L C2L H2'L O2L C6L H6L H6'L  !   0.09    98   508
ATOM H2'D HN8D    0.09  C4L O4L C2L H2'L O2L C6L H6L H6'L  !   0.09    98   508
!lna                   
GROUP                  
ATOM C4L  CN7L    0.28  C4D H4D O4D C2D H2D H2'D  ! 
ATOM O4L  ON6BL  -0.48  C4D H4D O4D C2D H2D H2'D  ! -0.48   130   537
ATOM C2L  CN7BL   0.07  C4D H4D O4D C2D H2D H2'D  !  0.07   109   517
ATOM H2'L HN7L    0.09  C4D H4D O4D C2D H2D H2'D  !  0.09    97   507
ATOM O2L  ON6BL  -0.44  C4D H4D O4D C2D H2D H2'D  ! -0.44   130   537
ATOM C6L  CP2L    0.05  C4D H4D O4D C2D H2D H2'D  !  0.05    58   512
ATOM H6L  HN8L    0.09  C4D H4D O4D C2D H2D H2'D  !  0.09    98   508
ATOM H6'L HN8L    0.09  C4D H4D O4D C2D H2D H2'D  !  0.09    98   508
!base
BOND C2   N3        N3   H3       N3   C4       C4   C5
BOND N1   C2        N1   C6       C5   C5M      C6   H6    
BOND C5M  H51       C5M  H52      C5M  H53
DOUBLE  C2   O2     C4   O4        C5   C6
!common
BOND P    O1P       P    O2P      P    O5'      O5'  C5'
BOND C1'  N1        C1'  H1'      C3'  O3'      O3'  +P 
BOND C5'  H5''      C5'  H5'      C3'  H3'    
!dna
BOND C4D  O4D       O4D  C1'      C4D  H4D      C5'  C4D      C4D  C3'
BOND C2D  H2D       C1'  C2D      C2D  C3'      C2D  H2'D  
!lna
BOND O2L  C6L       C6L  H6L      C6L  H6'L     C6L  C4L      C4L  O4L 
BOND O4L  C1'       C1'  C2L      C2L  C3'      C2L  O2L      C2L  H2'L    
BOND C5'  C4L       C4L  C3'
IMPR C2   N1   N3   O2        C4   N3   C5   O4        C5   C4   C6   C5M
DONO H3   N3   
ACCE O2   C2
ACCE O4   C4
!common
ACCE O1P  P
ACCE O2P  P       
ACCE O3'
ACCE O5'
ACCE O4D
ACCE O2L
ACCE O4L

RESI CDL           -0.82 ! single topology of CYT DNA-LNA for threestep protocol
GROUP                    !  
ATOM P      P       1.50 !   
ATOM O1P    ON3    -0.78 !   
ATOM O2P    ON3    -0.78 !   
ATOM O5'    ON2    -0.57 !   
ATOM C5'    CN8B   -0.08 !   
ATOM H5'    HN8     0.09 !  
ATOM H5''   HN8     0.09 !  
GROUP                   
ATOM C3'    CN7     0.01
ATOM H3'    HN7     0.09
ATOM O3'    ON2    -0.57 
GROUP                    !   
ATOM N1     NN2    -0.13 !
ATOM C6     CN3     0.05 !
ATOM H6     HN3     0.17 !
ATOM C5     CN3    -0.13 !
ATOM H5     HN3     0.07 !
ATOM C2     CN1     0.52 !
ATOM O2     ON1C   -0.49 !
ATOM N3     NN3    -0.66 !
ATOM C4     CN2     0.65 !
ATOM N4     NN1    -0.75 !
ATOM H41    HN1     0.37  
ATOM H42    HN1     0.33  
GROUP       
ATOM C4'    CN7     0.28  ! colo L:  0.28  D:   0.16
ATOM O4'    ON6B   -0.48  ! colo L: ON6B -0.48 130   537  D: ON6 -0.50  129   536
ATOM C2'    CN7B    0.07  ! colo L: CN7B  0.07 109   517  D: CN8 -0.18  110   518
ATOM H2''   HN7     0.09  ! colo L: HN7   0.09  97   507  D: HN8  0.09   98   508
ATOM C1'    CN7B    0.16          
ATOM H1'    HN7     0.09     
!dna                  
GROUP
ATOM H4D  HN7     0.09   O2L C6L H6L H6'L  !   0.09    97   507  
ATOM H2D  HN8     0.09   O2L C6L H6L H6'L  !   0.09    98   508
!lna
GROUP
ATOM O2L  ON6B   -0.44   H4D H2D  ! -0.44   130   537
ATOM C6L  CP2     0.05   H4D H2D  !  0.05    58   512
ATOM H6L  HN8     0.09   H4D H2D  !  0.09    98   508
ATOM H6'L HN8     0.09   H4D H2D  !  0.09    98   508
!base
BOND N1   C2      N1   C6      C2   O2      C2   N3
BOND N3   C4      C4   C5      C4   N4      N4   H41
BOND N4   H42     C5   C6      C5   H5      C6   H6      
!common
BOND P    O1P       P    O2P      P    O5'      O5'  C5'      C5'  C4'
BOND C1'  N1        C1'  H1'      C3'  O3'      O3'  +P       C4'  C3'
BOND C5'  H5''      C5'  H5'      C3'  H3'      C4'  O4'      O4'  C1' 
BOND C2'  H2''      C1'  C2'      C2'  C3'       
!dna
BOND C4'  H4D       C2'  H2D
!lna
BOND O2L  C6L       C6L  H6L      C6L  H6'L     C6L  C4'      C2'  O2L      
IMPR C2   N1   N3   O2        C4   N3   C5   N4        N4   C4   H41  H42

RESI CDL2          -1.25 ! dual topology of CYT DNA-LNA for threestep protocol
GROUP                    !  
ATOM P      P       1.50 !   
ATOM O1P    ON3    -0.78 !   
ATOM O2P    ON3    -0.78 !   
ATOM O5'    ON2    -0.57 !   
ATOM C5'    CN8B   -0.08 !   
ATOM H5'    HN8     0.09 !  
ATOM H5''   HN8     0.09 !  
GROUP                   
ATOM C3'    CN7     0.01
ATOM H3'    HN7     0.09
ATOM O3'    ON2    -0.57 
GROUP                    !   
ATOM N1     NN2    -0.13 !
ATOM C6     CN3     0.05 !
ATOM H6     HN3     0.17 !
ATOM C5     CN3    -0.13 !
ATOM H5     HN3     0.07 !
ATOM C2     CN1     0.52 !
ATOM O2     ON1C   -0.49 !
ATOM N3     NN3    -0.66 !
ATOM C4     CN2     0.65 !
ATOM N4     NN1    -0.75 !
ATOM H41    HN1     0.37  
ATOM H42    HN1     0.33  
GROUP
ATOM C1'  CN7B    0.16          
ATOM H1'  HN7     0.09        
!dna                  
GROUP
ATOM C4D  CN7     0.16  C4L O4L C2L H2'L O2L C6L H6L H6'L  ! 
ATOM H4D  HN7     0.09  C4L O4L C2L H2'L O2L C6L H6L H6'L  !   0.09    97   507  
ATOM O4D  ON6    -0.50  C4L O4L C2L H2'L O2L C6L H6L H6'L  !  -0.50   129   536
ATOM C2D  CN8    -0.18  C4L O4L C2L H2'L O2L C6L H6L H6'L  !  -0.18   110   518
ATOM H2D  HN8     0.09  C4L O4L C2L H2'L O2L C6L H6L H6'L  !   0.09    98   508
ATOM H2'D HN8     0.09  C4L O4L C2L H2'L O2L C6L H6L H6'L  !   0.09    98   508
!lna
GROUP
ATOM C4L  CN7     0.28  C4D H4D O4D C2D H2D H2'D  ! 
ATOM O4L  ON6B   -0.48  C4D H4D O4D C2D H2D H2'D  ! -0.48   130   537
ATOM C2L  CN7B    0.07  C4D H4D O4D C2D H2D H2'D  !  0.07   109   517
ATOM H2'L HN7     0.09  C4D H4D O4D C2D H2D H2'D  !  0.09    97   507
ATOM O2L  ON6B   -0.44  C4D H4D O4D C2D H2D H2'D  ! -0.44   130   537
ATOM C6L  CP2     0.05  C4D H4D O4D C2D H2D H2'D  !  0.05    58   512
ATOM H6L  HN8     0.09  C4D H4D O4D C2D H2D H2'D  !  0.09    98   508
ATOM H6'L HN8     0.09  C4D H4D O4D C2D H2D H2'D  !  0.09    98   508
!base
BOND N1   C2      N1   C6      C2   O2      C2   N3
BOND N3   C4      C4   C5      C4   N4      N4   H41
BOND N4   H42     C5   C6      C5   H5      C6   H6      
!common
BOND P    O1P       P    O2P      P    O5'      O5'  C5'
BOND C1'  N1        C1'  H1'      C3'  O3'      O3'  +P 
BOND C5'  H5''      C5'  H5'      C3'  H3'    
!dna
BOND C4D  O4D       O4D  C1'      C4D  H4D      C5'  C4D      C4D  C3'
BOND C2D  H2D       C1'  C2D      C2D  C3'      C2D  H2'D  
!lna
BOND O2L  C6L       C6L  H6L      C6L  H6'L     C6L  C4L      C4L  O4L 
BOND O4L  C1'       C1'  C2L      C2L  C3'      C2L  O2L      C2L  H2'L    
BOND C5'  C4L       C4L  C3'
IMPR C2   N1   N3   O2        C4   N3   C5   N4        N4   C4   H41  H42

RESI CDL1          -1.25 ! dual topology of CYT DNA-LNA for ONESTEP transformation
GROUP                    !  
ATOM P      P       1.50 !   
ATOM O1P    ON3    -0.78 !   
ATOM O2P    ON3    -0.78 !   
ATOM O5'    ON2    -0.57 !   
ATOM C5'    CN8B   -0.08 !   
ATOM H5'    HN8     0.09 !  
ATOM H5''   HN8     0.09 !  
GROUP                   
ATOM C3'    CN7     0.01
ATOM H3'    HN7     0.09
ATOM O3'    ON2    -0.57 
GROUP                    !   
ATOM N1     NN2    -0.13 !
ATOM C6     CN3     0.05 !
ATOM H6     HN3     0.17 !
ATOM C5     CN3    -0.13 !
ATOM H5     HN3     0.07 !
ATOM C2     CN1     0.52 !
ATOM O2     ON1C   -0.49 !
ATOM N3     NN3    -0.66 !
ATOM C4     CN2     0.65 !
ATOM N4     NN1    -0.75 !
ATOM H41    HN1     0.37  
ATOM H42    HN1     0.33  
GROUP
ATOM C1'  CN7B    0.16          
ATOM H1'  HN7     0.09        
!dna                  
GROUP
ATOM C4D  CN7D    0.16  C4L O4L C2L H2'L O2L C6L H6L H6'L  ! 
ATOM H4D  HN7D    0.09  C4L O4L C2L H2'L O2L C6L H6L H6'L  !   0.09    97   507  
ATOM O4D  ON6D   -0.50  C4L O4L C2L H2'L O2L C6L H6L H6'L  !  -0.50   129   536
ATOM C2D  CN8D   -0.18  C4L O4L C2L H2'L O2L C6L H6L H6'L  !  -0.18   110   518
ATOM H2D  HN8D    0.09  C4L O4L C2L H2'L O2L C6L H6L H6'L  !   0.09    98   508
ATOM H2'D HN8D    0.09  C4L O4L C2L H2'L O2L C6L H6L H6'L  !   0.09    98   508
!lna                   
GROUP                  
ATOM C4L  CN7L    0.28  C4D H4D O4D C2D H2D H2'D  ! 
ATOM O4L  ON6BL  -0.48  C4D H4D O4D C2D H2D H2'D  ! -0.48   130   537
ATOM C2L  CN7BL   0.07  C4D H4D O4D C2D H2D H2'D  !  0.07   109   517
ATOM H2'L HN7L    0.09  C4D H4D O4D C2D H2D H2'D  !  0.09    97   507
ATOM O2L  ON6BL  -0.44  C4D H4D O4D C2D H2D H2'D  ! -0.44   130   537
ATOM C6L  CP2L    0.05  C4D H4D O4D C2D H2D H2'D  !  0.05    58   512
ATOM H6L  HN8L    0.09  C4D H4D O4D C2D H2D H2'D  !  0.09    98   508
ATOM H6'L HN8L    0.09  C4D H4D O4D C2D H2D H2'D  !  0.09    98   508
!base
BOND N1   C2      N1   C6      C2   O2      C2   N3
BOND N3   C4      C4   C5      C4   N4      N4   H41
BOND N4   H42     C5   C6      C5   H5      C6   H6      
!common
BOND P    O1P       P    O2P      P    O5'      O5'  C5'
BOND C1'  N1        C1'  H1'      C3'  O3'      O3'  +P 
BOND C5'  H5''      C5'  H5'      C3'  H3'    
!dna
BOND C4D  O4D       O4D  C1'      C4D  H4D      C5'  C4D      C4D  C3'
BOND C2D  H2D       C1'  C2D      C2D  C3'      C2D  H2'D  
!lna
BOND O2L  C6L       C6L  H6L      C6L  H6'L     C6L  C4L      C4L  O4L 
BOND O4L  C1'       C1'  C2L      C2L  C3'      C2L  O2L      C2L  H2'L    
BOND C5'  C4L       C4L  C3'
IMPR C2   N1   N3   O2        C4   N3   C5   N4        N4   C4   H41  H42

RESI MCDL          -1.18 ! dual topology of 5MC Me-H, DNA-LNA
GROUP
ATOM N1     NG2R61 -0.12     !  352     114  NN2    -0.13
ATOM C2     CG2R63  0.50     !  306     100  CN1     0.52
ATOM O2     OG2D4  -0.45     !  368     124  ON1C   -0.49
ATOM N3     NG2R62 -0.79     !  353     118  NN3    -0.66
ATOM C4     CG2R64  0.62     !  307     102  CN2     0.65
ATOM N4     NG2S3  -0.65     !  341     113  NN1    -0.75
ATOM H41    HGP4    0.32     !  269      91  HN1     0.37
ATOM H42    HGP4    0.32     !  269      91  HN1     0.33
ATOM C5     CG2R62  0.04     !  305     103  CN3    -0.13
ATOM C6     CG2R62  0.02     !  305     103  CN3     0.05
ATOM H6     HGR62   0.19     !  278      93  HN3     0.17
ATOM CM5    CG331  -0.21  H5 !  322 513  93  HN3     0.07  
ATOM H51    HGA3    0.07  H5 !  258 503
ATOM H52    HGA3    0.07  H5 !  258 503
ATOM H53    HGA3    0.07  H5 !  258 503
GROUP
ATOM H5     HN3     0.07  CM5 H51 H52 H53 !  
GROUP                    !  
ATOM P      P       1.50 !   
ATOM O1P    ON3    -0.78 !   
ATOM O2P    ON3    -0.78 !   
ATOM O5'    ON2    -0.57 !   
ATOM C5'    CN8B   -0.08 !   
ATOM H5'    HN8     0.09 !  
ATOM H5''   HN8     0.09 !  
GROUP                   
ATOM C3'    CN7     0.01
ATOM H3'    HN7     0.09
ATOM O3'    ON2    -0.57 
GROUP
ATOM C1'  CN7B    0.16          
ATOM H1'  HN7     0.09        
!dna                  
GROUP
ATOM C4D  CN7     0.16  C4L O4L C2L H2'L O2L C6L H6L H6'L  ! 
ATOM H4D  HN7     0.09  C4L O4L C2L H2'L O2L C6L H6L H6'L  !   0.09    97   507  
ATOM O4D  ON6    -0.50  C4L O4L C2L H2'L O2L C6L H6L H6'L  !  -0.50   129   536
ATOM C2D  CN8    -0.18  C4L O4L C2L H2'L O2L C6L H6L H6'L  !  -0.18   110   518
ATOM H2D  HN8     0.09  C4L O4L C2L H2'L O2L C6L H6L H6'L  !   0.09    98   508
ATOM H2'D HN8     0.09  C4L O4L C2L H2'L O2L C6L H6L H6'L  !   0.09    98   508
!lna
GROUP
ATOM C4L  CN7     0.28  C4D H4D O4D C2D H2D H2'D  ! 
ATOM O4L  ON6B   -0.48  C4D H4D O4D C2D H2D H2'D  ! -0.48   130   537
ATOM C2L  CN7B    0.07  C4D H4D O4D C2D H2D H2'D  !  0.07   109   517
ATOM H2'L HN7     0.09  C4D H4D O4D C2D H2D H2'D  !  0.09    97   507
ATOM O2L  ON6B   -0.44  C4D H4D O4D C2D H2D H2'D  ! -0.44   130   537
ATOM C6L  CP2     0.05  C4D H4D O4D C2D H2D H2'D  !  0.05    58   512
ATOM H6L  HN8     0.09  C4D H4D O4D C2D H2D H2'D  !  0.09    98   508
ATOM H6'L HN8     0.09  C4D H4D O4D C2D H2D H2'D  !  0.09    98   508
!base
BOND N1   C2      N1   C6      C2   O2      C2   N3
BOND N3   C4      C4   C5      C4   N4      N4   H41
BOND N4   H42     C5   C6      C5   CM5     CM5  H51 
BOND CM5  H52     CM5  H53     C6   H6      
BOND C5   H5
!common
BOND P    O1P       P    O2P      P    O5'      O5'  C5'
BOND C1'  N1        C1'  H1'      C3'  O3'      O3'  +P 
BOND C5'  H5''      C5'  H5'      C3'  H3'    
!dna
BOND C4D  O4D       O4D  C1'      C4D  H4D      C5'  C4D      C4D  C3'
BOND C2D  H2D       C1'  C2D      C2D  C3'      C2D  H2'D  
!lna
BOND O2L  C6L       C6L  H6L      C6L  H6'L     C6L  C4L      C4L  O4L 
BOND O4L  C1'       C1'  C2L      C2L  C3'      C2L  O2L      C2L  H2'L    
BOND C5'  C4L       C4L  C3'
IMPR C2   N1   N3   O2        C4   C5   N3   N4        N4   H41  H42   C4

END

read param card append flex
* dual topology dna-lnd
*

ATOMS
!!threestep LNA-->DNA dummy atoms!!
MASS   501 DUM1    1.00800  ! 91   HN1
MASS   502 DUM2    1.00800  ! 93   HN3
MASS   503 DUM3    1.00800  ! 258  HGA3
MASS   504 DUM4    1.00800  ! 266  HGP1
MASS   507 DUM7    1.00800  ! 97   HN7
MASS   508 DUM8    1.00800  ! 98   HN8
MASS   512 DUM12  12.01100  ! 58   CP2
MASS   513 DUM13  12.01100  ! 322  CG331
MASS   514 DUM14  12.01100  ! 105  CN4
MASS   516 DUM16  12.01100  ! 108  CN7
MASS   517 DUM17  12.01100  ! 109  CN7B
MASS   518 DUM18  12.01100  ! 110  CN8
MASS   531 DUM31  15.99940  ! 123  ON1
MASS   533 DUM33  15.99940  ! 378  OG311
MASS   536 DUM36  15.99940  ! 129  ON6
MASS   537 DUM37  15.99940  ! 130  ON6B

!!Onestep LNA-->DNA mimic atoms!!
MASS 561  CN7D   12.01100 
MASS 562  HN7D    1.00800  
MASS 563  ON6D   15.99940 
MASS 564  CN8D   12.01100 
MASS 565  HN8D    1.00800 
MASS 571  CN7L   12.01100 
MASS 572 ON6BL   15.99940 
MASS 573 CN7BL   12.01100 
MASS 574  HN7L    1.00800 
MASS 575  CP2L   12.01100 
MASS 576  HN8L    1.00800 

BONDS
ON6B   CP2   250.000     1.43   ! LNA VPANDE, NOV05
CP2    CN7   222.500     1.54   ! LNA VPANDE, NOV05
CP2    HN8   309.000     1.09   ! LNA yxu from VPAND

!!! Me->H mixed single topology
CG2R62 HN3      350.0   1.09    ! MCDL
CG2R62 DUM2     350.0   1.09    !       MCDL
!CG2R62 DUM13    230.00  1.4780 !
CN3 DUM13       230.00  1.4780  !       NA      T,      adm     jr.     11/97
CN3 DUM2        350.0   1.09    !C,U,   JWK
!DUM13  DUM3     322.00  1.1110 ! PROT alkane update, adm jr., 3/2/92

!!! LNA->DNA mixed single topology rscale !!!
CN8    ON6B    260.0      1.420  

!!! LNA->DNA mixed single topology, pseudo bonded
CN7B   HN8      309.0   1.111   !
CN7 DUM7        309.0   1.111   !Alkanes,       sacred
CN7B DUM8       309.0   1.111   !
DUM12 CN7       222.500 1.54    !       LNA     VPANDE, NOV05
DUM37  CN8     250.000    1.43   

!!! LNA->DNA dual topology, LNA dummy
CN8B DUM16      222.5   1.512   !       From    exp.
DUM16 CN7       222.5   1.529   !       From    exp
DUM16 DUM37     240.0   1.480   !       From    CN7     ON6
DUM37 CN7B      260.0   1.420   !       From    CN7B    ON6
DUM17 CN7       222.5   1.460   !       Specific        to      RNA
DUM17 DUM7      309.0   1.111   !       From    CN8     HN7     (NF)
DUM17 DUM37     260.0   1.420   !       From    CN7B    ON6
DUM37 DUM12     250.000 1.43    !       LNA     VPANDE, NOV05
DUM12 DUM16     222.500 1.54    !       LNA     VPANDE, NOV05
DUM12 DUM8      309.000 1.09    !       LNA     yxu     from    VPAND
CN7B   DUM17   200.0      1.450 

!!! LNA->DNA dual topology, DNA dummy
DUM16 DUM36     240.0   1.446   !       Fom     exp.
DUM36 CN7B      260.0   1.420   !       From    exp
DUM16 DUM7      309.0   1.111   !Alkanes,       sacred
DUM18 DUM8      309.0   1.111   !Alkanes,       sacred
DUM18 CN7       222.5   1.516   !       From    exp.
CN7B DUM18      200.0   1.518   ! was scaled

!!! LNA->DNA Onestep, LNA mimic
CP2L HN8L       309.000 1.09    !       LNA     yxu     from    VPAND
CN7L ON6BL      240.0   1.480   !       From    CN7     ON6
ON6BL CN7B      260.0   1.420   !       From    CN7B    ON6
CN7B CN7BL      200.0   1.450   !
CN7BL CN7       222.5   1.460   !       Specific        to      RNA
CN7BL HN7L      309.0   1.111   !       From    CN8     HN7     (NF)
CN8B CN7L       222.5   1.512   !       From    exp.
CN7L CN7        222.5   1.529   !       From    exp

!!! LNA->DNA Onestep, DNA mimic
CN7D ON6D       240.0   1.446   !       Fom     exp.
ON6D CN7B       260.0   1.420   !       From    exp
CN7D HN7D       309.0   1.111   !Alkanes,       sacred
CN8B CN7D       222.5   1.512   !       From    exp.
CN7D CN7        222.5   1.529   !       From    exp
CN8D HN8D       309.0   1.111   !Alkanes,       sacred
CN7B CN8D       200.0   1.518   !       From    exp
CN8D CN7        222.5   1.516   !       From    exp.


ANGLES
CN7B   ON6B  CP2   100.00   105.57 ! LNA VPANDE NOV05
CP2    CN7   CN8B  80.000   115.84 ! LNA VPANDE NOV05
CP2    CN7   ON6B  90.000   107.47 ! LNA VPANDE NOV05
CP2    CN7   CN7   110.00   100.27 ! LNA VPANDE NOV05
ON6B   CP2   CN7   100.00   101.10 ! LNA VPANDE NOV05
ON6B   CN7B  CN7   100.00   104.90 ! LNA VPANDE NOV05
ON6B   CP2   HN8   45.200   110.00 ! LNA yxu from VPANDE
HN8    CP2   HN8   35.000   109.09 ! LNA yxu from VPANDE
HN8    CP2   CN7   33.000   112.58 ! LNA yxu from VPANDE

!!! Me->H mixed single topology
CG2R64 CG2R62 HN3       38.0    120.1   !       MCDL
CG2R62 CG2R62 HN3       38.0    122.1   !       MCDL
CG2R64 CG2R62 DUM2      38.0    120.1   !       MCDL
CG2R62 CG2R62 DUM2      38.0    122.1   !       MCDL
CG2R64 CG2R62 DUM13     46.00   118.90  !       5MC,    yxu
CG2R62 CG2R62 DUM13     40.00   124.20  !       NA      5mc,    adm     jr.     9/9/93
CG2R62 DUM13 DUM3       33.43   110.10  22.53   2.17900 !       NA      Alkanes,        sacred
DUM3   DUM13  DUM3      35.50   108.40    5.40   1.80200 ! PROT alkane update, adm jr., 3/2/92
CN2 CN3 DUM13   46.00   118.90  !       MCDL
CN2 CN3 DUM2    38.0    120.1   !C      h5
CN3 CN3 DUM13   40.00   124.20  !       MCDL
CN3 CN3 DUM2    38.0    122.1   !C,U
CN3 DUM13 DUM3  33.43   110.10  22.53   2.17900 !       MCDL

!!! LNA->DNA mixed single topology rscale !!!
CP2    CN7   ON6     90.00   107.47 ! 
ON6B   CN8   CN7    100.00   104.90 !
HN8    CN8  ON6B     45.2    107.24  !
ON6B   CN8  CN7B     90.0    106.0   ! 030998 
CN8    ON6B  CP2    100.00   105.57 !

!!! LNA->DNA mixed single topology, pseudo bonded
CN7B   CN7B   HN8       33.4    110.10  22.53   2.179 
HN7    CN7B   HN8       35.5    109.00   5.40   1.802 ! 
CN7    CN7B   HN8       34.53   110.10  22.53   2.179 ! 
CN7 DUM12 DUM8  33.000  112.58  !       LNA     yxu     from    VPANDE

!!! LNA->DNA dual topology, LNA mimic not for scaling
! terms dont affect conformation
CN7 CN7BL HN7L  34.53   110.10  22.53   2.179
CN7 CN7BL ON6BL 100.00  104.90  !       LNA     VPANDE  NOV05
CN7B CN7BL HN7L 33.4    110.10  22.53   2.179   !       following       terms   directly
CN7B CN7BL ON6BL        90.0    106.0   !       030998
HN7L CN7BL ON6BL        45.2    107.24  !
CN7L CP2L HN8L  33.000  112.58  !       LNA     yxu     from    VPANDE
ON6BL CP2L HN8L 45.200  110.00  !       LNA     yxu     from    VPANDE
HN8L CP2L HN8L  35.000  109.09  !       LNA     yxu     from    VPANDE
CN8B CN7L ON6BL 90.0    108.2   !
CN8B CN7L CP2L  80.000  115.84  !       LNA     VPANDE  NOV05
CN7 CN7L CP2L   110.00  100.27  !       LNA     VPANDE  NOV05
ON6BL CN7L CP2L 90.000  107.47  !       LNA     VPANDE  NOV05

!!! DNA->LNA dual topology, DNA mimic not for scaling
! terms dont affect conformation
CN8B CN7D HN7D  34.5    110.1   22.53   2.179   !       From    HN7     CN7     CN8
CN8B CN7D ON6D  90.0    108.2   !NF,    11/97,  O4'C4'C5'
CN7 CN7D HN7D   40.0    108.00  !
HN7D CN7D ON6D  45.2    107.24  !
CN7 CN7D ON6D   100.0   104.0   !       NF,     11/97,  C3'C4'O4'
CN7D CN7 CN8D   60.00   102.0   8.0     2.561   !NF,    11/97,  C2'C3'C4'
HN8D CN8D HN8D  35.5    109.00  5.40    1.802   !
CN7 CN8D HN8D   34.53   110.10  22.53   2.179   !
CN7B CN8D HN8D  33.4    110.10  22.53   2.179   !       following       terms   directly
HN7 CN7 CN7D    40.0    108.00  !
HN7 CN7B ON6D   45.2    107.24  !
HN7 CN7 CN8D    34.5    110.1   22.53   2.179   !
HN7 CN7B CN8D   33.4    110.10  22.53   2.179   !       from    alkanes
HN8 CN8B CN7D   34.53   110.1   22.53   2.179   !       Alkanes,        sacred
ON6D CN7B CN8D  90.0    102.0   !       NF,     11/97,  C4'O4'C1'
CN7B ON6D CN7D  110.0   108.0   !       NF,     11/97,  C4'O4'C1'

!!! LNA->DNA dual topology, DNA dummy
CN7 DUM18 DUM8           34.53   110.10  22.53   2.179   !
CN7B DUM18 DUM8          33.4    110.10  22.53   2.179   !       following       terms   directly
DUM8 DUM18 DUM8          35.5    109.00  5.40    1.802   !

DIHEDRALS
CN7B CN7  ON2  P2       0.6     5      0.0 ! LNA  na36, from CN7
CN7B CN7  ON2  P2       0.2     4      0.0 ! LNA  na36, from CN7
CN7B CN7  ON2  P2       0.0     3    180.0 ! LNA  na36, from CN7
CN7B CN7  ON2  P2       0.4     2      0.0 ! LNA  na36, from CN7
CN7B CN7  ON2  P2       1.9     1    180.0 ! LNA  na36, from CN7
CN8B CN7  CP2  ON6B     1.5000  3      0.0 !  
CN7  CN7  CP2  ON6B     1.5000  3      0.0 !  
ON6B CN7  CP2  ON6B     1.5000  3      0.0 !  
CN7  CP2  ON6B CN7B     1.5000  3    180.0 !  
NN2B CN7B CN7B ON6B     2.0000  3    180.0 ! 
NN2  CN7B CN7B ON6B     2.0000  3    180.0 ! 
ON6B CN7B CN7B ON6B     2.0000  3    180.0 !   
CN7  CN7B ON6B CP2      1.5000  3    180.0 !    
CN7B CN7B ON6B CP2      1.5000  3    180.0 ! 
HN7  CN7B ON6B CP2      1.5000  3    180.0 ! 
ON5  CN8B CN7  CP2      0.0000  3    180.0 ! gamma, yxu
HN8  CN8B CN7  CP2      0.0000  3    180.0 ! gamma, yxu
HN7  CN7  CN7B ON6B     2.0000  3    180.0 !    
ON5  CN7  CN7B ON6B     2.0000  3    180.0 !    
CN7  CN7  CN7B ON6B     2.0000  3    180.0 !    
CN7B ON6B CN7  CP2      2.0000  3    180.0 !   
HN7  CN7  CN7  CP2      2.0000  3    180.0 !     
ON5  CN7  CN7  CP2      2.0000  3    180.0 !     
CN7B CN7  CN7  CP2      2.0000  3    180.0 !     
NG2R61 CN7B CN7B ON6B   2.0000  3    180.0 !
ON2  CN8B CN7  CP2      2.0000  3    180.0 !
ON2  CN7  CN7B ON6B     2.0000  3    180.0 !
ON2  CN7  CN7  CP2      2.0000  3    180.0 !
CN8B CN7  CP2  HN8      1.5000  3      0.0 !
CN7  CN7  CP2  HN8      1.5000  3      0.0 !
ON6B CN7  CP2  HN8      1.5000  3      0.0 !
HN8  CP2  ON6B CN7B     1.5000  3    180.0 !

!!! Me->H mixed single topology
NG2R61 CG2R62 CG2R62 DUM2       3.4     2       180.0   !       MCDL
NG2R62 CG2R64 CG2R62 DUM2       3.4     2       180.0   !       MCDL
NG2S3 CG2R64 CG2R62 DUM2        2.0     2       180.0   !       MCDL
HGR62 CG2R62 CG2R62 DUM2        3.0     2       180.0   !       MCDL
NG2S3  CG2R64 CG2R62 HN3        2.0     2    180.0  ! MCDL
NG2R62 CG2R64 CG2R62 HN3        3.4     2    180.0  ! MCDL
NG2R61 CG2R62 CG2R62 HN3        3.4     2    180.0  ! MCDL
HGR62  CG2R62 CG2R62 HN3        3.0     2    180.0  ! MCDL
CN2 CN3 DUM13 DUM3      0.46    3       0.0     !       MCDL
CN3 CN3 DUM13 DUM3      0.46    3       0.0     !       MCDL
HN3    CG2R62 CG2R64 NG2P1    1.00    2    180.0  ! MCpDL
DUM2   CG2R62 CG2R64 NG2P1    1.00    2    180.0  ! MCpDL
NG2R61 CG2R62 CG2R62 DUM13      4.0000  2       180.00  !       NA      5mc,    adm     jr.     9/9/93
NG2P1 CG2R64 CG2R62 DUM13       1.0000  2       180.00  !       5MCp,   from    HMC,    yxu
CG2R64 CG2R62 DUM13 DUM3        0.4600  3       0.00    !       5MC,    from    CG2R63  CG2R62  CG331   HGA3,   yxu
CG2R62 CG2R62 DUM13 DUM3        0.4600  3       0.00    !       NA      T
HGR62 CG2R62 CG2R62 DUM13       4.0000  2       180.00  !       NA      5mc,    adm     jr.     9/9/93

!!! LNA->DNA mixed single topology rscale !!!
CN7    CN8    ON6B   CP2      1.5000  3    180.0 ! 
HN8    CN8    ON6B   CP2      1.5000  3    180.0 ! 
CN7B   CN8    ON6B   CP2      1.5000  3    180.0 ! 
NN2    CN7B   CN8    ON6B     2.0000  3    180.0 ! 
ON6    CN7B   CN8    ON6B     2.0000  3    180.0 ! 
HN7    CN7B   CN8    ON6B     2.0000  3    180.0 ! 
CN7B   ON6    CN7    CP2      2.0000  3    180.0 ! 
ON6    CN7    CP2    ON6B     1.5000  3      0.0 ! 
CN7    CP2    ON6B   CN8      1.5000  3    180.0 ! 
ON6    CN7    CP2    HN1      1.5000  3      0.0 ! 
CN8    CN7    CN7    CP2      2.0000  3    180.0 ! 
HN1    CP2    ON6B   CN8      1.5000  3    180.0 ! 
ON6    CN7    CP2    HN8      1.5000  3      0.0 !
HN8    CP2    ON6B   CN8      1.5000  3    180.0 !
!!! LNA->DNA mixed single topology, pseudo bonded
HN7    CN7    CN7B   HN8      0.0     3      0.0 ! 0.195 
ON5    CN7    CN7B   HN8      0.0     3    180.0 ! 0.195 
HN8    CN7B   CN7B   NN2      0.0     3      0.0 ! 0.0   
HN8    CN7B   CN7B   NN2B     0.0     3      0.0 ! 0.0   
HN8    CN7B   CN7    CN7      0.0     3      0.0 ! 0.195 
HN8    CN7B   CN7B   ON6B     0.0     3      0.0 ! 0.195 
HN8    CN7B   CN7B   HN7      0.0     3      0.0 ! 0.000 

IMPROPERS

NONBONDED  
!!threestep LNA-->DNA dummy atoms!!
DUM1      0.0        0.0     0.0    ! 91   HN1
DUM2      0.0        0.0     0.0    ! 93   HN3
DUM3      0.0        0.0     0.0    ! 258  HGA3
DUM4      0.0        0.0     0.0    ! 266  HGP1
DUM7      0.0        0.0     0.0    ! 97   HN7
DUM8      0.0        0.0     0.0    ! 98   HN8
DUM12     0.0        0.0     0.0    ! 58   CP2
DUM13     0.0        0.0     0.0    ! 322  CG331
DUM14     0.0        0.0     0.0    ! 105  CN4
DUM16     0.0        0.0     0.0    ! 108  CN7
DUM17     0.0        0.0     0.0    ! 109  CN7B
DUM18     0.0        0.0     0.0    ! 110  CN8
DUM31     0.0        0.0     0.0    ! 123  ON1
DUM33     0.0        0.0     0.0    ! 378  OG311
DUM36     0.0        0.0     0.0    ! 129  ON6
DUM37     0.0        0.0     0.0    ! 130  ON6B

!!Onestep LNA-->DNA mimic atoms!!
CN7D    0.0       -0.02      2.275  0.0   -0.01 1.90
HN7D    0.0       -0.0220    1.3200
ON6D    0.0       -0.1521    1.77
CN8D    0.0       -0.0560    2.010  0.0   -0.01 1.90
HN8D    0.0       -0.0280    1.3400
CN7L    0.0       -0.02      2.275  0.0   -0.01 1.90
ON6BL   0.0       -0.1521    1.77
CN7BL   0.0       -0.02      2.275  0.0   -0.01 1.90
HN7L    0.0       -0.0220    1.3200
CP2L    0.0       -0.055     2.175  0.0   -0.01 1.90
HN8L    0.0       -0.0280    1.3400

END
